# Supplementary material for: LD-annot: A Bioinformatics Tool to Automatically Provide Candidate SNPs With Annotations for Genetically Linked Genes
Source: Front Genet. 2019 Nov 26;10:1192. doi: 10.3389/fgene.2019.01192 (PMC6889475; doi:10.3389/fgene.2019.01192)
Supplement: Supplementary file 1 [file Table_1.xlsx]

## Sheet: medic0(1)
SNP	chromosome	region_start	region_end	gene_start	gene_end	annotation
1_10201325_alone	1	10200619	10202031	10200239	10201961	ID=Medtr1g038650.1	Parent=Medtr1g038650	Name=Medtr1g038650.1	conf_class=F	product=TCP family transcription factor
1_11067627_alone	1	11066921	11068333	11066985	11070129	ID=Medtr1g040450.1	Parent=Medtr1g040450	Name=Medtr1g040450.1	conf_class=H	product=Unknown protein
1_11751968_alone	1	11751262	11752674	11749503	11751924	ID=Medtr1g041710.1	Parent=Medtr1g041710	Name=Medtr1g041710.1	conf_class=I	product=Unknown protein
1_12796050_alone	1	12795344	12796756	12795057	12796704	ID=Medtr1g044060.1	Parent=Medtr1g044060	Name=Medtr1g044060.1	conf_class=H	product=Unknown protein
1_14012215_alone	1	14011509	14012921	14011725	14013785	ID=Medtr1g050220.1	Parent=Medtr1g050220	Name=Medtr1g050220.1	conf_class=E	product=Caffeic acid O-methyltransferase
1_15361652_alone	1	15360946	15362358	15360985	15361664	ID=Medtr1g059320.1	Parent=Medtr1g059320	Name=Medtr1g059320.1	conf_class=H	product=Unknown protein
1_15746258_alone	1	15745552	15746964	15746480	15746908	ID=Medtr1g061650.1	Parent=Medtr1g061650	Name=Medtr1g061650.1	conf_class=H	product=Unknown protein
1_15787234_alone	1	15786528	15787940	15783368	15787007	ID=Medtr1g061720.1	Parent=Medtr1g061720	Name=Medtr1g061720.1	conf_class=I	product=Unknown protein
1_16015744_alone	1	16015038	16016450	16011914	16015866	ID=Medtr1g062180.1	Parent=Medtr1g062180	Name=Medtr1g062180.1	conf_class=H	product=Zinc finger MYM-type protein
1_17052446_alone	1	17051740	17053152	17051791	17055261	ID=Medtr1g068720.1	Parent=Medtr1g068720	Name=Medtr1g068720.1	conf_class=H	product=Nodulin-like protein
1_18316523_alone	1	18315817	18317229	18316021	18317458	ID=Medtr1g072760.1	Parent=Medtr1g072760	Name=Medtr1g072760.1	conf_class=I	product=Unknown protein
1_19193505_alone	1	19192799	19194211	19192917	19193795	ID=Medtr1g075560.1	Parent=Medtr1g075560	Name=Medtr1g075560.1	conf_class=L	product=Unknown protein
1_19193509_alone	1	19192803	19194215	19192917	19193795	ID=Medtr1g075560.1	Parent=Medtr1g075560	Name=Medtr1g075560.1	conf_class=L	product=Unknown protein
1_19193559_alone	1	19192853	19194265	19192917	19193795	ID=Medtr1g075560.1	Parent=Medtr1g075560	Name=Medtr1g075560.1	conf_class=L	product=Unknown protein
1_19193666_alone	1	19192960	19194372	19192917	19193795	ID=Medtr1g075560.1	Parent=Medtr1g075560	Name=Medtr1g075560.1	conf_class=L	product=Unknown protein
1_19193819_alone	1	19193113	19194525	19192917	19193795	ID=Medtr1g075560.1	Parent=Medtr1g075560	Name=Medtr1g075560.1	conf_class=L	product=Unknown protein
1_19193827_alone	1	19193121	19194533	19192917	19193795	ID=Medtr1g075560.1	Parent=Medtr1g075560	Name=Medtr1g075560.1	conf_class=L	product=Unknown protein
1_19193830_alone	1	19193124	19194536	19192917	19193795	ID=Medtr1g075560.1	Parent=Medtr1g075560	Name=Medtr1g075560.1	conf_class=L	product=Unknown protein
1_19193983_alone	1	19193277	19194689	19192917	19193795	ID=Medtr1g075560.1	Parent=Medtr1g075560	Name=Medtr1g075560.1	conf_class=L	product=Unknown protein
1_19194414_alone	1	19193708	19195120	19192917	19193795	ID=Medtr1g075560.1	Parent=Medtr1g075560	Name=Medtr1g075560.1	conf_class=L	product=Unknown protein
1_19196824_alone	1	19196118	19197530	19196838	19197372	ID=Medtr1g075570.1	Parent=Medtr1g075570	Name=Medtr1g075570.1	conf_class=H	product=MADS-box transcription factor
1_19196881_alone	1	19196175	19197587	19196838	19197372	ID=Medtr1g075570.1	Parent=Medtr1g075570	Name=Medtr1g075570.1	conf_class=H	product=MADS-box transcription factor
1_19196999_alone	1	19196293	19197705	19196838	19197372	ID=Medtr1g075570.1	Parent=Medtr1g075570	Name=Medtr1g075570.1	conf_class=H	product=MADS-box transcription factor
1_19197002_alone	1	19196296	19197708	19196838	19197372	ID=Medtr1g075570.1	Parent=Medtr1g075570	Name=Medtr1g075570.1	conf_class=H	product=MADS-box transcription factor
1_19197301_alone	1	19196595	19198007	19196838	19197372	ID=Medtr1g075570.1	Parent=Medtr1g075570	Name=Medtr1g075570.1	conf_class=H	product=MADS-box transcription factor
1_19197420_alone	1	19196714	19198126	19196838	19197372	ID=Medtr1g075570.1	Parent=Medtr1g075570	Name=Medtr1g075570.1	conf_class=H	product=MADS-box transcription factor
1_19197624_alone	1	19196918	19198330	19196838	19197372	ID=Medtr1g075570.1	Parent=Medtr1g075570	Name=Medtr1g075570.1	conf_class=H	product=MADS-box transcription factor
1_19197630_alone	1	19196924	19198336	19196838	19197372	ID=Medtr1g075570.1	Parent=Medtr1g075570	Name=Medtr1g075570.1	conf_class=H	product=MADS-box transcription factor
1_19197753_alone	1	19197047	19198459	19196838	19197372	ID=Medtr1g075570.1	Parent=Medtr1g075570	Name=Medtr1g075570.1	conf_class=H	product=MADS-box transcription factor
1_19197821_alone	1	19197115	19198527	19196838	19197372	ID=Medtr1g075570.1	Parent=Medtr1g075570	Name=Medtr1g075570.1	conf_class=H	product=MADS-box transcription factor
1_19197889_alone	1	19197183	19198595	19196838	19197372	ID=Medtr1g075570.1	Parent=Medtr1g075570	Name=Medtr1g075570.1	conf_class=H	product=MADS-box transcription factor
1_19197896_alone	1	19197190	19198602	19196838	19197372	ID=Medtr1g075570.1	Parent=Medtr1g075570	Name=Medtr1g075570.1	conf_class=H	product=MADS-box transcription factor
1_19197970_alone	1	19197264	19198676	19196838	19197372	ID=Medtr1g075570.1	Parent=Medtr1g075570	Name=Medtr1g075570.1	conf_class=H	product=MADS-box transcription factor
1_19197978_alone	1	19197272	19198684	19196838	19197372	ID=Medtr1g075570.1	Parent=Medtr1g075570	Name=Medtr1g075570.1	conf_class=H	product=MADS-box transcription factor
1_19208041_alone	1	19207335	19208747	19206839	19207552	ID=Medtr1g075600.1	Parent=Medtr1g075600	Name=Medtr1g075600.1	conf_class=H	product=MADS-box transcription factor
1_20058166_alone	1	20057460	20058872	20058250	20058588	ID=Medtr1g079980.1	Parent=Medtr1g079980	Name=Medtr1g079980.1	conf_class=H	product=Unknown protein
1_20058166_alone	1	20057460	20058872	20057772	20057999	ID=Medtr1g079970.1	Parent=Medtr1g079970	Name=Medtr1g079970.1	conf_class=H	product=Unknown protein
1_20279778_alone	1	20279072	20280484	20258792	20293173	ID=Medtr1g080420.1	Parent=Medtr1g080420	Name=Medtr1g080420.1	conf_class=E	product=Transcriptional regulator ATRX
1_20756698_alone	1	20755992	20757404	20756563	20756822	ID=Medtr1g081370.1	Parent=Medtr1g081370	Name=Medtr1g081370.1	conf_class=L	product=Unknown protein
1_21639201_alone	1	21638495	21639907	21638715	21638948	ID=Medtr1g083410.1	Parent=Medtr1g083410	Name=Medtr1g083410.1	conf_class=L	product=Unknown protein
1_22567716_alone	1	22567010	22568422	22566777	22572214	ID=Medtr1g085350.1	Parent=Medtr1g085350	Name=Medtr1g085350.1	conf_class=E	product=Mannan endo-1
1_24478309_alone	1	24477603	24479015	24476925	24479636	ID=Medtr1g089310.1	Parent=Medtr1g089310	Name=Medtr1g089310.1	conf_class=E	product=Gibberellic acid receptor-b
1_24837362_alone	1	24836656	24838068	24831753	24836857	ID=Medtr1g090140.1	Parent=Medtr1g090140	Name=Medtr1g090140.1	conf_class=F	product=Chaperonin CPN60-like protein
1_27261869_alone	1	27261163	27262575	27262399	27265561	ID=Medtr1g095340.1	Parent=Medtr1g095340	Name=Medtr1g095340.1	conf_class=E	product=aarF domain-containing protein kinase
1_2985837_alone	1	2985131	2986543	2986537	2989895	ID=Medtr1g012590.3	Parent=Medtr1g012590	Name=Medtr1g012590.3	conf_class=F	product=UDP-N-acetylglucosamine/UDP-glucose/GDP-mannose transporter
1_2985837_alone	1	2985131	2986543	2986537	2990423	ID=Medtr1g012590.2	Parent=Medtr1g012590	Name=Medtr1g012590.2	conf_class=F	product=UDP-N-acetylglucosamine/UDP-glucose/GDP-mannose transporter
1_2985837_alone	1	2985131	2986543	2986537	2990872	ID=Medtr1g012590.1	Parent=Medtr1g012590	Name=Medtr1g012590.1	conf_class=F	product=UDP-N-acetylglucosamine/UDP-glucose/GDP-mannose transporter
1_30338884_alone	1	30338178	30339590	30338456	30344402	ID=Medtr1g102100.1	Parent=Medtr1g102100	Name=Medtr1g102100.1	conf_class=I	product=Unknown protein
1_31887764_alone	1	31887058	31888470	31885290	31887578	ID=Medtr1g108410.1	Parent=Medtr1g108410	Name=Medtr1g108410.1	conf_class=E	product=Myosin XI
1_4602254_alone	1	4601548	4602960	4602851	4605962	ID=Medtr1g016080.1	Parent=Medtr1g016080	Name=Medtr1g016080.1	conf_class=H	product=Unknown protein
1_5231579_alone	1	5230873	5232285	5230995	5233358	ID=Medtr1g017940.1	Parent=Medtr1g017940	Name=Medtr1g017940.1	conf_class=E	product=F-box protein
1_5864347_alone	1	5863641	5865053	5864665	5869890	ID=Medtr1g019150.1	Parent=Medtr1g019150	Name=Medtr1g019150.1	conf_class=F	product=Polyadenylate-binding protein
1_5864347_alone	1	5863641	5865053	5862965	5863697	ID=Medtr1g019140.1	Parent=Medtr1g019140	Name=Medtr1g019140.1	conf_class=L	product=Unknown protein
1_5908530_alone	1	5907824	5909236	5908839	5909096	ID=Medtr1g019230.1	Parent=Medtr1g019230	Name=Medtr1g019230.1	conf_class=H	product=NAD(P)H-quinone oxidoreductase subunit 2 B
1_5908973_alone	1	5908267	5909679	5908839	5909096	ID=Medtr1g019230.1	Parent=Medtr1g019230	Name=Medtr1g019230.1	conf_class=H	product=NAD(P)H-quinone oxidoreductase subunit 2 B
1_5909258_alone	1	5908552	5909964	5908839	5909096	ID=Medtr1g019230.1	Parent=Medtr1g019230	Name=Medtr1g019230.1	conf_class=H	product=NAD(P)H-quinone oxidoreductase subunit 2 B
1_7247787_alone	1	7247081	7248493	7247296	7248961	ID=Medtr1g023470.1	Parent=Medtr1g023470	Name=Medtr1g023470.1	conf_class=I	product=Unknown protein
2_1132163_alone	2	1131457	1132869	1130451	1131682	ID=Medtr2g007530.1	Parent=Medtr2g007530	Name=Medtr2g007530.1	conf_class=H	product=F-box/LRR-repeat protein
2_1132186_alone	2	1131480	1132892	1130451	1131682	ID=Medtr2g007530.1	Parent=Medtr2g007530	Name=Medtr2g007530.1	conf_class=H	product=F-box/LRR-repeat protein
2_12151898_alone	2	12151192	12152604	12150250	12158416	ID=Medtr2g034780.1	Parent=Medtr2g034780	Name=Medtr2g034780.1	conf_class=I	product=Unknown protein
2_12679567_alone	2	12678861	12680273	12680106	12682458	ID=Medtr2g035650.1	Parent=Medtr2g035650	Name=Medtr2g035650.1	conf_class=E	product=Unknown protein
2_13274720_alone	2	13274014	13275426	13275149	13276362	ID=Medtr2g036660.1	Parent=Medtr2g036660	Name=Medtr2g036660.1	conf_class=H	product=Unknown protein
2_13467672_alone	2	13466966	13468378	13468312	13469272	ID=Medtr2g037000.1	Parent=Medtr2g037000	Name=Medtr2g037000.1	conf_class=H	product=Unknown protein
2_13467672_alone	2	13466966	13468378	13464806	13467689	ID=Medtr2g036990.1	Parent=Medtr2g036990	Name=Medtr2g036990.1	conf_class=H	product=Unknown protein
2_13520986_alone	2	13520280	13521692	13520852	13526762	ID=Medtr2g037140.1	Parent=Medtr2g037140	Name=Medtr2g037140.1	conf_class=E	product=TMV resistance protein N
2_13524247_alone	2	13523541	13524953	13520852	13526762	ID=Medtr2g037140.1	Parent=Medtr2g037140	Name=Medtr2g037140.1	conf_class=E	product=TMV resistance protein N
2_14470690_alone	2	14469984	14471396	14469444	14471659	ID=Medtr2g039140.1	Parent=Medtr2g039140	Name=Medtr2g039140.1	conf_class=I	product=Unknown protein
2_14545840_alone	2	14545134	14546546	14545091	14545523	ID=Medtr2g039280.1	Parent=Medtr2g039280	Name=Medtr2g039280.1	conf_class=H	product=Unknown protein
2_14550155_alone	2	14549449	14550861	14546547	14557063	ID=Medtr2g039290.1	Parent=Medtr2g039290	Name=Medtr2g039290.1	conf_class=E	product=Serine/threonine protein kinase PBS1
2_14554824_alone	2	14554118	14555530	14546547	14557063	ID=Medtr2g039290.1	Parent=Medtr2g039290	Name=Medtr2g039290.1	conf_class=E	product=Serine/threonine protein kinase PBS1
2_14555093_alone	2	14554387	14555799	14546547	14557063	ID=Medtr2g039290.1	Parent=Medtr2g039290	Name=Medtr2g039290.1	conf_class=E	product=Serine/threonine protein kinase PBS1
2_14555139_alone	2	14554433	14555845	14546547	14557063	ID=Medtr2g039290.1	Parent=Medtr2g039290	Name=Medtr2g039290.1	conf_class=E	product=Serine/threonine protein kinase PBS1
2_14861302_alone	2	14860596	14862008	14859735	14860810	ID=Medtr2g039950.1	Parent=Medtr2g039950	Name=Medtr2g039950.1	conf_class=H	product=Unknown protein
2_14941193_alone	2	14940487	14941899	14941373	14947991	ID=Medtr2g040150.1	Parent=Medtr2g040150	Name=Medtr2g040150.1	conf_class=H	product=Serine/threonine protein kinase
2_15011000_alone	2	15010294	15011706	15010133	15010717	ID=Medtr2g040290.1	Parent=Medtr2g040290	Name=Medtr2g040290.1	conf_class=I	product=Unknown protein
2_15841222_alone	2	15840516	15841928	15840674	15846126	ID=Medtr2g044580.1	Parent=Medtr2g044580	Name=Medtr2g044580.1	conf_class=E	product=Chaperone protein dnaJ
2_15841535	2	15841834	15841977	15840674	15846126	ID=Medtr2g044580.1	Parent=Medtr2g044580	Name=Medtr2g044580.1	conf_class=E	product=Chaperone protein dnaJ
2_15841723_alone	2	15841017	15842429	15840674	15846126	ID=Medtr2g044580.1	Parent=Medtr2g044580	Name=Medtr2g044580.1	conf_class=E	product=Chaperone protein dnaJ
2_15841783_alone	2	15841077	15842489	15840674	15846126	ID=Medtr2g044580.1	Parent=Medtr2g044580	Name=Medtr2g044580.1	conf_class=E	product=Chaperone protein dnaJ
2_15841834	2	15841535	15841977	15840674	15846126	ID=Medtr2g044580.1	Parent=Medtr2g044580	Name=Medtr2g044580.1	conf_class=E	product=Chaperone protein dnaJ
2_15841915_alone	2	15841209	15842621	15840674	15846126	ID=Medtr2g044580.1	Parent=Medtr2g044580	Name=Medtr2g044580.1	conf_class=E	product=Chaperone protein dnaJ
2_15841977	2	15841535	15842236	15840674	15846126	ID=Medtr2g044580.1	Parent=Medtr2g044580	Name=Medtr2g044580.1	conf_class=E	product=Chaperone protein dnaJ
2_15842236	2	15841977	15844567	15840674	15846126	ID=Medtr2g044580.1	Parent=Medtr2g044580	Name=Medtr2g044580.1	conf_class=E	product=Chaperone protein dnaJ
2_15842551_alone	2	15841845	15843257	15840674	15846126	ID=Medtr2g044580.1	Parent=Medtr2g044580	Name=Medtr2g044580.1	conf_class=E	product=Chaperone protein dnaJ
2_15842719	2	15842236	15844567	15840674	15846126	ID=Medtr2g044580.1	Parent=Medtr2g044580	Name=Medtr2g044580.1	conf_class=E	product=Chaperone protein dnaJ
2_15842889_alone	2	15842183	15843595	15840674	15846126	ID=Medtr2g044580.1	Parent=Medtr2g044580	Name=Medtr2g044580.1	conf_class=E	product=Chaperone protein dnaJ
2_15843156_alone	2	15842450	15843862	15840674	15846126	ID=Medtr2g044580.1	Parent=Medtr2g044580	Name=Medtr2g044580.1	conf_class=E	product=Chaperone protein dnaJ
2_15843231_alone	2	15842525	15843937	15840674	15846126	ID=Medtr2g044580.1	Parent=Medtr2g044580	Name=Medtr2g044580.1	conf_class=E	product=Chaperone protein dnaJ
2_15843304_alone	2	15842598	15844010	15840674	15846126	ID=Medtr2g044580.1	Parent=Medtr2g044580	Name=Medtr2g044580.1	conf_class=E	product=Chaperone protein dnaJ
2_15843452_alone	2	15842746	15844158	15840674	15846126	ID=Medtr2g044580.1	Parent=Medtr2g044580	Name=Medtr2g044580.1	conf_class=E	product=Chaperone protein dnaJ
2_15843851_alone	2	15843145	15844557	15840674	15846126	ID=Medtr2g044580.1	Parent=Medtr2g044580	Name=Medtr2g044580.1	conf_class=E	product=Chaperone protein dnaJ
2_15844327_alone	2	15843621	15845033	15840674	15846126	ID=Medtr2g044580.1	Parent=Medtr2g044580	Name=Medtr2g044580.1	conf_class=E	product=Chaperone protein dnaJ
2_15844567	2	15842236	15842719	15840674	15846126	ID=Medtr2g044580.1	Parent=Medtr2g044580	Name=Medtr2g044580.1	conf_class=E	product=Chaperone protein dnaJ
2_15844779	2	15845315	15845315	15840674	15846126	ID=Medtr2g044580.1	Parent=Medtr2g044580	Name=Medtr2g044580.1	conf_class=E	product=Chaperone protein dnaJ
2_15845315	2	15844779	15844779	15840674	15846126	ID=Medtr2g044580.1	Parent=Medtr2g044580	Name=Medtr2g044580.1	conf_class=E	product=Chaperone protein dnaJ
2_15845420_alone	2	15844714	15846126	15840674	15846126	ID=Medtr2g044580.1	Parent=Medtr2g044580	Name=Medtr2g044580.1	conf_class=E	product=Chaperone protein dnaJ
2_15845663	2	15845696	15845696	15840674	15846126	ID=Medtr2g044580.1	Parent=Medtr2g044580	Name=Medtr2g044580.1	conf_class=E	product=Chaperone protein dnaJ
2_15845696	2	15845663	15845663	15840674	15846126	ID=Medtr2g044580.1	Parent=Medtr2g044580	Name=Medtr2g044580.1	conf_class=E	product=Chaperone protein dnaJ
2_15846756_alone	2	15846050	15847462	15840674	15846126	ID=Medtr2g044580.1	Parent=Medtr2g044580	Name=Medtr2g044580.1	conf_class=E	product=Chaperone protein dnaJ
2_15846808_alone	2	15846102	15847514	15840674	15846126	ID=Medtr2g044580.1	Parent=Medtr2g044580	Name=Medtr2g044580.1	conf_class=E	product=Chaperone protein dnaJ
2_15849917_alone	2	15849211	15850623	15849373	15855359	ID=Medtr2g044600.1	Parent=Medtr2g044600	Name=Medtr2g044600.1	conf_class=E	product=Transmembrane protein
2_15854024_alone	2	15853318	15854730	15849373	15855359	ID=Medtr2g044600.1	Parent=Medtr2g044600	Name=Medtr2g044600.1	conf_class=E	product=Transmembrane protein
2_15976133_alone	2	15975427	15976839	15972166	15976282	ID=Medtr2g044830.1	Parent=Medtr2g044830	Name=Medtr2g044830.1	conf_class=H	product=Tir-nbs-lrr resistance protein
2_16003499_alone	2	16002793	16004205	16004061	16008497	ID=Medtr2g044900.1	Parent=Medtr2g044900	Name=Medtr2g044900.1	conf_class=F	product=Unknown protein
2_16712828_alone	2	16712122	16713534	16709854	16714117	ID=Medtr2g048180.1	Parent=Medtr2g048180	Name=Medtr2g048180.1	conf_class=E	product=Cysteine proteinase
2_16767438_alone	2	16766732	16768144	16764325	16766974	ID=Medtr2g048260.1	Parent=Medtr2g048260	Name=Medtr2g048260.1	conf_class=I	product=Unknown protein
2_16871313_alone	2	16870607	16872019	16870748	16878267	ID=Medtr2g048490.1	Parent=Medtr2g048490	Name=Medtr2g048490.1	conf_class=I	product=Unknown protein
2_16872080_alone	2	16871374	16872786	16870748	16878267	ID=Medtr2g048490.1	Parent=Medtr2g048490	Name=Medtr2g048490.1	conf_class=I	product=Unknown protein
2_16874109_alone	2	16873403	16874815	16870748	16878267	ID=Medtr2g048490.1	Parent=Medtr2g048490	Name=Medtr2g048490.1	conf_class=I	product=Unknown protein
2_16877692_alone	2	16876986	16878398	16870748	16878267	ID=Medtr2g048490.1	Parent=Medtr2g048490	Name=Medtr2g048490.1	conf_class=I	product=Unknown protein
2_17165381_alone	2	17164675	17166087	17164750	17164902	ID=Medtr2g049120.1	Parent=Medtr2g049120	Name=Medtr2g049120.1	conf_class=L	product=Unknown protein
2_17348225_alone	2	17347519	17348931	17342943	17358465	ID=Medtr2g049570.1	Parent=Medtr2g049570	Name=Medtr2g049570.1	conf_class=I	product=ATP synthase subunit alpha
2_17391879_alone	2	17391173	17392585	17392445	17392874	ID=Medtr2g049650.1	Parent=Medtr2g049650	Name=Medtr2g049650.1	conf_class=H	product=Unknown protein
2_17748774_alone	2	17748068	17749480	17748064	17752616	ID=Medtr2g054130.1	Parent=Medtr2g054130	Name=Medtr2g054130.1	conf_class=E	product=Heme-binding-like protein
2_17753959_alone	2	17753253	17754665	17753250	17753780	ID=Medtr2g054140.1	Parent=Medtr2g054140	Name=Medtr2g054140.1	conf_class=I	product=Unknown protein
2_18229454_alone	2	18228748	18230160	18229852	18230085	ID=Medtr2g059010.1	Parent=Medtr2g059010	Name=Medtr2g059010.1	conf_class=L	product=Unknown protein
2_18249540_alone	2	18248834	18250246	18249623	18254076	ID=Medtr2g059060.1	Parent=Medtr2g059060	Name=Medtr2g059060.1	conf_class=F	product=Unknown protein
2_18361446_alone	2	18360740	18362152	18360441	18361975	ID=Medtr2g059360.1	Parent=Medtr2g059360	Name=Medtr2g059360.1	conf_class=L	product=Unknown protein
2_18452731_alone	2	18452025	18453437	18452405	18456923	ID=Medtr2g059590.1	Parent=Medtr2g059590	Name=Medtr2g059590.1	conf_class=H	product=Argonaute protein group
2_18452785_alone	2	18452079	18453491	18452405	18456923	ID=Medtr2g059590.1	Parent=Medtr2g059590	Name=Medtr2g059590.1	conf_class=H	product=Argonaute protein group
2_18455357_alone	2	18454651	18456063	18452405	18456923	ID=Medtr2g059590.1	Parent=Medtr2g059590	Name=Medtr2g059590.1	conf_class=H	product=Argonaute protein group
2_18978255_alone	2	18977549	18978961	18978487	18986242	ID=Medtr2g060520.1	Parent=Medtr2g060520	Name=Medtr2g060520.1	conf_class=E	product=Cleavage stimulation factor subunit 1-like protein
2_19048251_alone	2	19047545	19048957	19047836	19048828	ID=Medtr2g060680.1	Parent=Medtr2g060680	Name=Medtr2g060680.1	conf_class=H	product=Unknown protein
2_19164541_alone	2	19163835	19165247	19162506	19165563	ID=Medtr2g060850.1	Parent=Medtr2g060850	Name=Medtr2g060850.1	conf_class=I	product=Unknown protein
2_19493533_alone	2	19492827	19494239	19486694	19494693	ID=Medtr2g062270.1	Parent=Medtr2g062270	Name=Medtr2g062270.1	conf_class=F	product=MFS-type transporter
2_19582227_alone	2	19581521	19582933	19580998	19587883	ID=Medtr2g062470.1	Parent=Medtr2g062470	Name=Medtr2g062470.1	conf_class=E	product=Unknown protein
2_19583464_alone	2	19582758	19584170	19580998	19587883	ID=Medtr2g062470.1	Parent=Medtr2g062470	Name=Medtr2g062470.1	conf_class=E	product=Unknown protein
2_19583655_alone	2	19582949	19584361	19580998	19587883	ID=Medtr2g062470.1	Parent=Medtr2g062470	Name=Medtr2g062470.1	conf_class=E	product=Unknown protein
2_19583855_alone	2	19583149	19584561	19580998	19587883	ID=Medtr2g062470.1	Parent=Medtr2g062470	Name=Medtr2g062470.1	conf_class=E	product=Unknown protein
2_19585933_alone	2	19585227	19586639	19580998	19587883	ID=Medtr2g062470.1	Parent=Medtr2g062470	Name=Medtr2g062470.1	conf_class=E	product=Unknown protein
2_19586305_alone	2	19585599	19587011	19580998	19587883	ID=Medtr2g062470.1	Parent=Medtr2g062470	Name=Medtr2g062470.1	conf_class=E	product=Unknown protein
2_19586588_alone	2	19585882	19587294	19580998	19587883	ID=Medtr2g062470.1	Parent=Medtr2g062470	Name=Medtr2g062470.1	conf_class=E	product=Unknown protein
2_19586739_alone	2	19586033	19587445	19580998	19587883	ID=Medtr2g062470.1	Parent=Medtr2g062470	Name=Medtr2g062470.1	conf_class=E	product=Unknown protein
2_19592573_alone	2	19591867	19593279	19592523	19592848	ID=Medtr2g062500.1	Parent=Medtr2g062500	Name=Medtr2g062500.1	conf_class=L	product=Unknown protein
2_19595103_alone	2	19594397	19595809	19595440	19595706	ID=Medtr2g062510.1	Parent=Medtr2g062510	Name=Medtr2g062510.1	conf_class=L	product=Unknown protein
2_19595127_alone	2	19594421	19595833	19595440	19595706	ID=Medtr2g062510.1	Parent=Medtr2g062510	Name=Medtr2g062510.1	conf_class=L	product=Unknown protein
2_19595168_alone	2	19594462	19595874	19595440	19595706	ID=Medtr2g062510.1	Parent=Medtr2g062510	Name=Medtr2g062510.1	conf_class=L	product=Unknown protein
2_19810333_alone	2	19809627	19811039	19803163	19809806	ID=Medtr2g062880.1	Parent=Medtr2g062880	Name=Medtr2g062880.1	conf_class=F	product=Ribosomal RNA-processing protein
2_20037947_alone	2	20037241	20038653	20037577	20041679	ID=Medtr2g063460.1	Parent=Medtr2g063460	Name=Medtr2g063460.1	conf_class=F	product=YTH domain family protein
2_20037947_alone	2	20037241	20038653	20038475	20041679	ID=Medtr2g063460.2	Parent=Medtr2g063460	Name=Medtr2g063460.2	conf_class=F	product=YTH domain family protein
2_20661190_alone	2	20660484	20661896	20660849	20661625	ID=Medtr2g064610.1	Parent=Medtr2g064610	Name=Medtr2g064610.1	conf_class=H	product=Mitochondrial protein
2_20661280_alone	2	20660574	20661986	20660849	20661625	ID=Medtr2g064610.1	Parent=Medtr2g064610	Name=Medtr2g064610.1	conf_class=H	product=Mitochondrial protein
2_20661795_alone	2	20661089	20662501	20660849	20661625	ID=Medtr2g064610.1	Parent=Medtr2g064610	Name=Medtr2g064610.1	conf_class=H	product=Mitochondrial protein
2_20827259_alone	2	20826553	20827965	20826614	20832180	ID=Medtr2g064940.1	Parent=Medtr2g064940	Name=Medtr2g064940.1	conf_class=H	product=Protein kinase and PP2C-like domain-containing protein
2_21292884_alone	2	21292178	21293590	21291845	21294958	ID=Medtr2g065830.1	Parent=Medtr2g065830	Name=Medtr2g065830.1	conf_class=I	product=Unknown protein
2_21364574_alone	2	21363868	21365280	21364905	21365363	ID=Medtr2g066040.1	Parent=Medtr2g066040	Name=Medtr2g066040.1	conf_class=H	product=Unknown protein
2_2149810_alone	2	2149104	2150516	2149688	2153511	ID=Medtr2g009700.1	Parent=Medtr2g009700	Name=Medtr2g009700.1	conf_class=H	product=Unknown protein
2_22056890_alone	2	22056184	22057596	22055712	22057135	ID=Medtr2g069260.1	Parent=Medtr2g069260	Name=Medtr2g069260.1	conf_class=H	product=Unknown protein
2_23112682_alone	2	23111976	23113388	23111526	23112206	ID=Medtr2g075590.1	Parent=Medtr2g075590	Name=Medtr2g075590.1	conf_class=F	product=Unknown protein
2_23282716_alone	2	23282010	23283422	23281841	23285679	ID=Medtr2g075950.1	Parent=Medtr2g075950	Name=Medtr2g075950.1	conf_class=F	product=Ras-related protein Rab-11B
2_23282902_alone	2	23282196	23283608	23281841	23285679	ID=Medtr2g075950.1	Parent=Medtr2g075950	Name=Medtr2g075950.1	conf_class=F	product=Ras-related protein Rab-11B
2_23548843_alone	2	23548137	23549549	23549110	23549377	ID=Medtr2g076570.1	Parent=Medtr2g076570	Name=Medtr2g076570.1	conf_class=H	product=Unknown protein
2_24541516_alone	2	24540810	24542222	24542149	24547319	ID=Medtr2g081590.1	Parent=Medtr2g081590	Name=Medtr2g081590.1	conf_class=F	product=Embryonic abundant protein USP92
2_26420222_alone	2	26419516	26420928	26420083	26422353	ID=Medtr2g086110.1	Parent=Medtr2g086110	Name=Medtr2g086110.1	conf_class=L	product=Unknown protein
2_26510950_alone	2	26510244	26511656	26509427	26510974	ID=Medtr2g086310.1	Parent=Medtr2g086310	Name=Medtr2g086310.1	conf_class=H	product=Unknown protein
2_26510953_alone	2	26510247	26511659	26509427	26510974	ID=Medtr2g086310.1	Parent=Medtr2g086310	Name=Medtr2g086310.1	conf_class=H	product=Unknown protein
2_26910235_alone	2	26909529	26910941	26909216	26909771	ID=Medtr2g087130.1	Parent=Medtr2g087130	Name=Medtr2g087130.1	conf_class=H	product=Unknown protein
2_27136340_alone	2	27135634	27137046	27136378	27136632	ID=Medtr2g087630.1	Parent=Medtr2g087630	Name=Medtr2g087630.1	conf_class=H	product=Unknown protein
2_2855802_alone	2	2855096	2856508	2856274	2859693	ID=Medtr2g011340.1	Parent=Medtr2g011340	Name=Medtr2g011340.1	conf_class=E	product=Cysteine-rich receptor-like protein kinase
2_28849511_alone	2	28848805	28850217	28840717	28850348	ID=Medtr2g093430.1	Parent=Medtr2g093430	Name=Medtr2g093430.1	conf_class=E	product=Unknown protein
2_29125355_alone	2	29124649	29126061	29119706	29124913	ID=Medtr2g094090.1	Parent=Medtr2g094090	Name=Medtr2g094090.1	conf_class=E	product=Calcium/calmodulin-dependent protein kinase kinase
2_29134304_alone	2	29133598	29135010	29134531	29134835	ID=Medtr2g094110.1	Parent=Medtr2g094110	Name=Medtr2g094110.1	conf_class=H	product=Helicase
2_29603460_alone	2	29602754	29604166	29599124	29602762	ID=Medtr2g095750.1	Parent=Medtr2g095750	Name=Medtr2g095750.1	conf_class=F	product=Serine carboxypeptidase
2_29608649_alone	2	29607943	29609355	29608475	29608965	ID=Medtr2g095770.1	Parent=Medtr2g095770	Name=Medtr2g095770.1	conf_class=H	product=Unknown protein
2_29608796_alone	2	29608090	29609502	29608475	29608965	ID=Medtr2g095770.1	Parent=Medtr2g095770	Name=Medtr2g095770.1	conf_class=H	product=Unknown protein
2_29608796_alone	2	29608090	29609502	29609401	29610781	ID=Medtr2g095780.1	Parent=Medtr2g095780	Name=Medtr2g095780.1	conf_class=I	product=Unknown protein
2_29608869_alone	2	29608163	29609575	29608475	29608965	ID=Medtr2g095770.1	Parent=Medtr2g095770	Name=Medtr2g095770.1	conf_class=H	product=Unknown protein
2_29608869_alone	2	29608163	29609575	29609401	29610781	ID=Medtr2g095780.1	Parent=Medtr2g095780	Name=Medtr2g095780.1	conf_class=I	product=Unknown protein
2_29608883_alone	2	29608177	29609589	29608475	29608965	ID=Medtr2g095770.1	Parent=Medtr2g095770	Name=Medtr2g095770.1	conf_class=H	product=Unknown protein
2_29608883_alone	2	29608177	29609589	29609401	29610781	ID=Medtr2g095780.1	Parent=Medtr2g095780	Name=Medtr2g095780.1	conf_class=I	product=Unknown protein
2_29608917_alone	2	29608211	29609623	29608475	29608965	ID=Medtr2g095770.1	Parent=Medtr2g095770	Name=Medtr2g095770.1	conf_class=H	product=Unknown protein
2_29608917_alone	2	29608211	29609623	29609401	29610781	ID=Medtr2g095780.1	Parent=Medtr2g095780	Name=Medtr2g095780.1	conf_class=I	product=Unknown protein
2_29608921_alone	2	29608215	29609627	29608475	29608965	ID=Medtr2g095770.1	Parent=Medtr2g095770	Name=Medtr2g095770.1	conf_class=H	product=Unknown protein
2_29608921_alone	2	29608215	29609627	29609401	29610781	ID=Medtr2g095780.1	Parent=Medtr2g095780	Name=Medtr2g095780.1	conf_class=I	product=Unknown protein
2_29608923_alone	2	29608217	29609629	29608475	29608965	ID=Medtr2g095770.1	Parent=Medtr2g095770	Name=Medtr2g095770.1	conf_class=H	product=Unknown protein
2_29608923_alone	2	29608217	29609629	29609401	29610781	ID=Medtr2g095780.1	Parent=Medtr2g095780	Name=Medtr2g095780.1	conf_class=I	product=Unknown protein
2_29608988_alone	2	29608282	29609694	29608475	29608965	ID=Medtr2g095770.1	Parent=Medtr2g095770	Name=Medtr2g095770.1	conf_class=H	product=Unknown protein
2_29608988_alone	2	29608282	29609694	29609401	29610781	ID=Medtr2g095780.1	Parent=Medtr2g095780	Name=Medtr2g095780.1	conf_class=I	product=Unknown protein
2_29670463_alone	2	29669757	29671169	29671112	29674426	ID=Medtr2g095920.1	Parent=Medtr2g095920	Name=Medtr2g095920.1	conf_class=H	product=Protein kinase-like protein
2_29670468_alone	2	29669762	29671174	29671112	29674426	ID=Medtr2g095920.1	Parent=Medtr2g095920	Name=Medtr2g095920.1	conf_class=H	product=Protein kinase-like protein
2_29888236_alone	2	29887530	29888942	29888572	29894500	ID=Medtr2g096300.1	Parent=Medtr2g096300	Name=Medtr2g096300.1	conf_class=E	product=Adenosine 3'-phospho 5'-phosphosulfate transporter
2_30329625_alone	2	30328919	30330331	30329768	30332785	ID=Medtr2g097380.1	Parent=Medtr2g097380	Name=Medtr2g097380.1	conf_class=H	product=GRAS family transcription factor
2_30556401_alone	2	30555695	30557107	30555063	30558926	ID=Medtr2g097860.1	Parent=Medtr2g097860	Name=Medtr2g097860.1	conf_class=H	product=Protein kinase-like protein
2_30822239_alone	2	30821533	30822945	30820930	30829114	ID=Medtr2g098420.1	Parent=Medtr2g098420	Name=Medtr2g098420.1	conf_class=E	product=Unknown protein
2_31875032_alone	2	31874326	31875738	31875722	31877305	ID=Medtr2g100200.1	Parent=Medtr2g100200	Name=Medtr2g100200.1	conf_class=H	product=Unknown protein
2_31875102_alone	2	31874396	31875808	31875722	31877305	ID=Medtr2g100200.1	Parent=Medtr2g100200	Name=Medtr2g100200.1	conf_class=H	product=Unknown protein
2_32122542_alone	2	32121836	32123248	32114704	32123294	ID=Medtr2g100640.1	Parent=Medtr2g100640	Name=Medtr2g100640.1	conf_class=H	product=DNA repair protein radA homolog
2_32130238	2	32130253	32130253	32125518	32132131	ID=Medtr2g100660.1	Parent=Medtr2g100660	Name=Medtr2g100660.1	conf_class=H	product=Chloroplastic group IIA intron splicing facilitator CRS1
2_32130973_alone	2	32130267	32131679	32125518	32132131	ID=Medtr2g100660.1	Parent=Medtr2g100660	Name=Medtr2g100660.1	conf_class=H	product=Chloroplastic group IIA intron splicing facilitator CRS1
2_32189443_alone	2	32188737	32190149	32189291	32190125	ID=Medtr2g100770.1	Parent=Medtr2g100770	Name=Medtr2g100770.1	conf_class=L	product=Unknown protein
2_32192263_alone	2	32191557	32192969	32192283	32195676	ID=Medtr2g100780.1	Parent=Medtr2g100780	Name=Medtr2g100780.1	conf_class=E	product=Auxin-responsive protein IAA18
2_32192745_alone	2	32192039	32193451	32192283	32195676	ID=Medtr2g100780.1	Parent=Medtr2g100780	Name=Medtr2g100780.1	conf_class=E	product=Auxin-responsive protein IAA18
2_32194256_alone	2	32193550	32194962	32192283	32195676	ID=Medtr2g100780.1	Parent=Medtr2g100780	Name=Medtr2g100780.1	conf_class=E	product=Auxin-responsive protein IAA18
2_32226998_alone	2	32226292	32227704	32220082	32228092	ID=Medtr2g100830.1	Parent=Medtr2g100830	Name=Medtr2g100830.1	conf_class=F	product=SKP1-like protein
2_32402932_alone	2	32402226	32403638	32401799	32402389	ID=Medtr2g101140.1	Parent=Medtr2g101140	Name=Medtr2g101140.1	conf_class=H	product=Unknown protein
2_32405392_alone	2	32404686	32406098	32405748	32405993	ID=Medtr2g101160.1	Parent=Medtr2g101160	Name=Medtr2g101160.1	conf_class=L	product=Unknown protein
2_32405392_alone	2	32404686	32406098	32404803	32405326	ID=Medtr2g101150.1	Parent=Medtr2g101150	Name=Medtr2g101150.1	conf_class=H	product=Unknown protein
2_32405782_alone	2	32405076	32406488	32405748	32405993	ID=Medtr2g101160.1	Parent=Medtr2g101160	Name=Medtr2g101160.1	conf_class=L	product=Unknown protein
2_32405782_alone	2	32405076	32406488	32404803	32405326	ID=Medtr2g101150.1	Parent=Medtr2g101150	Name=Medtr2g101150.1	conf_class=H	product=Unknown protein
2_32413304_alone	2	32412598	32414010	32410255	32415482	ID=Medtr2g101180.1	Parent=Medtr2g101180	Name=Medtr2g101180.1	conf_class=F	product=Coatomer subunit delta-3
2_32473039_alone	2	32472333	32473745	32468084	32473924	ID=Medtr2g101290.1	Parent=Medtr2g101290	Name=Medtr2g101290.1	conf_class=E	product=Cell division protease ftsH homolog
2_32521430_alone	2	32520724	32522136	32518663	32524606	ID=Medtr2g101390.1	Parent=Medtr2g101390	Name=Medtr2g101390.1	conf_class=E	product=Zinc phosphodiesterase ELAC protein
2_32529218_alone	2	32528512	32529924	32526029	32529713	ID=Medtr2g101400.1	Parent=Medtr2g101400	Name=Medtr2g101400.1	conf_class=F	product=Cell division control protein
2_32541516_alone	2	32540810	32542222	32540875	32543102	ID=Medtr2g101430.1	Parent=Medtr2g101430	Name=Medtr2g101430.1	conf_class=F	product=Unknown protein
2_32557338_alone	2	32556632	32558044	32556965	32560939	ID=Medtr2g101480.1	Parent=Medtr2g101480	Name=Medtr2g101480.1	conf_class=E	product=Unknown protein
2_32564885_alone	2	32564179	32565591	32562344	32565049	ID=Medtr2g101500.1	Parent=Medtr2g101500	Name=Medtr2g101500.1	conf_class=F	product=Auxin-responsive protein IAA
2_32586098_alone	2	32585392	32586804	32583182	32588441	ID=Medtr2g101510.1	Parent=Medtr2g101510	Name=Medtr2g101510.1	conf_class=L	product=Unknown protein
2_32615013_alone	2	32614307	32615719	32612866	32615963	ID=Medtr2g101560.1	Parent=Medtr2g101560	Name=Medtr2g101560.1	conf_class=F	product=Unknown protein
2_32737434_alone	2	32736728	32738140	32735940	32737389	ID=Medtr2g101820.1	Parent=Medtr2g101820	Name=Medtr2g101820.1	conf_class=F	product=Photosystem I reaction center subunit VI
2_33023987_alone	2	33023281	33024693	33023986	33024730	ID=Medtr2g102420.1	Parent=Medtr2g102420	Name=Medtr2g102420.1	conf_class=H	product=F-box/LRR-repeat protein
2_33685694_alone	2	33684988	33686400	33683648	33686689	ID=Medtr2g103570.1	Parent=Medtr2g103570	Name=Medtr2g103570.1	conf_class=F	product=Signal peptidase complex catalytic subunit SEC11A
2_33685694_alone	2	33684988	33686400	33685350	33686689	ID=Medtr2g103570.2	Parent=Medtr2g103570	Name=Medtr2g103570.2	conf_class=F	product=Signal peptidase complex catalytic subunit SEC11A
2_33690259_alone	2	33689553	33690965	33689550	33692359	ID=Medtr2g103590.1	Parent=Medtr2g103590	Name=Medtr2g103590.1	conf_class=F	product=DCC family protein
2_33693336_alone	2	33692630	33694042	33693095	33695252	ID=Medtr2g103600.1	Parent=Medtr2g103600	Name=Medtr2g103600.1	conf_class=H	product=Unknown protein
2_33694037_alone	2	33693331	33694743	33693095	33695252	ID=Medtr2g103600.1	Parent=Medtr2g103600	Name=Medtr2g103600.1	conf_class=H	product=Unknown protein
2_33709219_alone	2	33708513	33709925	33707716	33710515	ID=Medtr2g103640.1	Parent=Medtr2g103640	Name=Medtr2g103640.1	conf_class=H	product=Unknown protein
2_33710949_alone	2	33710243	33711655	33707716	33710515	ID=Medtr2g103640.1	Parent=Medtr2g103640	Name=Medtr2g103640.1	conf_class=H	product=Unknown protein
2_33710949_alone	2	33710243	33711655	33711154	33714737	ID=Medtr2g103650.1	Parent=Medtr2g103650	Name=Medtr2g103650.1	conf_class=E	product=Polygalacturonase
2_33989144_alone	2	33988438	33989850	33988103	33990696	ID=Medtr2g104210.1	Parent=Medtr2g104210	Name=Medtr2g104210.1	conf_class=I	product=Unknown protein
2_33992300_alone	2	33991594	33993006	33990817	33992917	ID=Medtr2g104220.1	Parent=Medtr2g104220	Name=Medtr2g104220.1	conf_class=H	product=Anthocyanin 5-aromatic acyltransferase
2_3481196_alone	2	3480490	3481902	3479403	3480592	ID=Medtr2g012790.1	Parent=Medtr2g012790	Name=Medtr2g012790.1	conf_class=H	product=Kelch-like protein
2_3481211_alone	2	3480505	3481917	3479403	3480592	ID=Medtr2g012790.1	Parent=Medtr2g012790	Name=Medtr2g012790.1	conf_class=H	product=Kelch-like protein
2_3721147_alone	2	3720441	3721853	3720981	3723622	ID=Medtr2g013240.1	Parent=Medtr2g013240	Name=Medtr2g013240.1	conf_class=H	product=Tigger transposable element-derived protein
2_4667746_alone	2	4667040	4668452	4660683	4667350	ID=Medtr2g015010.1	Parent=Medtr2g015010	Name=Medtr2g015010.1	conf_class=F	product=Unknown protein
2_5365834_alone	2	5365128	5366540	5363090	5369082	ID=Medtr2g017720.1	Parent=Medtr2g017720	Name=Medtr2g017720.1	conf_class=I	product=Heat shock protein
2_6163325_alone	2	6162619	6164031	6160473	6163332	ID=Medtr2g019170.1	Parent=Medtr2g019170	Name=Medtr2g019170.1	conf_class=H	product=Receptor-like protein kinase
2_6662207_alone	2	6661501	6662913	6662833	6667168	ID=Medtr2g020210.1	Parent=Medtr2g020210	Name=Medtr2g020210.1	conf_class=E	product=Unknown protein
2_6814791_alone	2	6814085	6815497	6814530	6815964	ID=Medtr2g020530.1	Parent=Medtr2g020530	Name=Medtr2g020530.1	conf_class=L	product=Unknown protein
2_6832316_alone	2	6831610	6833022	6826421	6833475	ID=Medtr2g020590.1	Parent=Medtr2g020590	Name=Medtr2g020590.1	conf_class=E	product=1-deoxy-D-xylulose 5-phosphate synthase
2_6832337_alone	2	6831631	6833043	6826421	6833475	ID=Medtr2g020590.1	Parent=Medtr2g020590	Name=Medtr2g020590.1	conf_class=E	product=1-deoxy-D-xylulose 5-phosphate synthase
2_6832808_alone	2	6832102	6833514	6826421	6833475	ID=Medtr2g020590.1	Parent=Medtr2g020590	Name=Medtr2g020590.1	conf_class=E	product=1-deoxy-D-xylulose 5-phosphate synthase
2_6833317_alone	2	6832611	6834023	6826421	6833475	ID=Medtr2g020590.1	Parent=Medtr2g020590	Name=Medtr2g020590.1	conf_class=E	product=1-deoxy-D-xylulose 5-phosphate synthase
2_6849915_alone	2	6849209	6850621	6849670	6856827	ID=Medtr2g020620.1	Parent=Medtr2g020620	Name=Medtr2g020620.1	conf_class=E	product=SQUAMOSA promoter binding protein
2_6851850_alone	2	6851144	6852556	6849670	6856827	ID=Medtr2g020620.1	Parent=Medtr2g020620	Name=Medtr2g020620.1	conf_class=E	product=SQUAMOSA promoter binding protein
2_6851863_alone	2	6851157	6852569	6849670	6856827	ID=Medtr2g020620.1	Parent=Medtr2g020620	Name=Medtr2g020620.1	conf_class=E	product=SQUAMOSA promoter binding protein
2_6851864_alone	2	6851158	6852570	6849670	6856827	ID=Medtr2g020620.1	Parent=Medtr2g020620	Name=Medtr2g020620.1	conf_class=E	product=SQUAMOSA promoter binding protein
2_6851877_alone	2	6851171	6852583	6849670	6856827	ID=Medtr2g020620.1	Parent=Medtr2g020620	Name=Medtr2g020620.1	conf_class=E	product=SQUAMOSA promoter binding protein
2_6855072_alone	2	6854366	6855778	6849670	6856827	ID=Medtr2g020620.1	Parent=Medtr2g020620	Name=Medtr2g020620.1	conf_class=E	product=SQUAMOSA promoter binding protein
2_6855074_alone	2	6854368	6855780	6849670	6856827	ID=Medtr2g020620.1	Parent=Medtr2g020620	Name=Medtr2g020620.1	conf_class=E	product=SQUAMOSA promoter binding protein
2_6855311_alone	2	6854605	6856017	6849670	6856827	ID=Medtr2g020620.1	Parent=Medtr2g020620	Name=Medtr2g020620.1	conf_class=E	product=SQUAMOSA promoter binding protein
2_6855336_alone	2	6854630	6856042	6849670	6856827	ID=Medtr2g020620.1	Parent=Medtr2g020620	Name=Medtr2g020620.1	conf_class=E	product=SQUAMOSA promoter binding protein
2_6855343_alone	2	6854637	6856049	6849670	6856827	ID=Medtr2g020620.1	Parent=Medtr2g020620	Name=Medtr2g020620.1	conf_class=E	product=SQUAMOSA promoter binding protein
2_6856666_alone	2	6855960	6857372	6849670	6856827	ID=Medtr2g020620.1	Parent=Medtr2g020620	Name=Medtr2g020620.1	conf_class=E	product=SQUAMOSA promoter binding protein
2_6856671_alone	2	6855965	6857377	6849670	6856827	ID=Medtr2g020620.1	Parent=Medtr2g020620	Name=Medtr2g020620.1	conf_class=E	product=SQUAMOSA promoter binding protein
2_6856700_alone	2	6855994	6857406	6849670	6856827	ID=Medtr2g020620.1	Parent=Medtr2g020620	Name=Medtr2g020620.1	conf_class=E	product=SQUAMOSA promoter binding protein
2_6858137_alone	2	6857431	6858843	6858080	6862151	ID=Medtr2g020630.1	Parent=Medtr2g020630	Name=Medtr2g020630.1	conf_class=H	product=Unknown protein
2_6858328_alone	2	6857622	6859034	6858080	6862151	ID=Medtr2g020630.1	Parent=Medtr2g020630	Name=Medtr2g020630.1	conf_class=H	product=Unknown protein
2_6858775_alone	2	6858069	6859481	6858080	6862151	ID=Medtr2g020630.1	Parent=Medtr2g020630	Name=Medtr2g020630.1	conf_class=H	product=Unknown protein
2_6859960_alone	2	6859254	6860666	6858080	6862151	ID=Medtr2g020630.1	Parent=Medtr2g020630	Name=Medtr2g020630.1	conf_class=H	product=Unknown protein
2_7919914_alone	2	7919208	7920620	7920122	7920433	ID=Medtr2g025560.1	Parent=Medtr2g025560	Name=Medtr2g025560.1	conf_class=H	product=Unknown protein
2_7919914_alone	2	7919208	7920620	7913867	7920083	ID=Medtr2g025550.1	Parent=Medtr2g025550	Name=Medtr2g025550.1	conf_class=F	product=Phosphatidate cytidylyltransferase
2_8618925_alone	2	8618219	8619631	8618463	8618702	ID=Medtr2g026770.1	Parent=Medtr2g026770	Name=Medtr2g026770.1	conf_class=H	product=Unknown protein
2_8618937_alone	2	8618231	8619643	8618463	8618702	ID=Medtr2g026770.1	Parent=Medtr2g026770	Name=Medtr2g026770.1	conf_class=H	product=Unknown protein
3_10007099_alone	3	10006393	10007805	10004651	10008472	ID=Medtr3g031940.1	Parent=Medtr3g031940	Name=Medtr3g031940.1	conf_class=H	product=NBS-LRR type disease resistance protein
3_10418966_alone	3	10418260	10419672	10419170	10429640	ID=Medtr3g032980.3	Parent=Medtr3g032980	Name=Medtr3g032980.3	conf_class=E	product=Alpha-N-acetylglucosaminidase
3_10418966_alone	3	10418260	10419672	10415659	10429640	ID=Medtr3g032980.2	Parent=Medtr3g032980	Name=Medtr3g032980.2	conf_class=F	product=Alpha-N-acetylglucosaminidase
3_10419300_alone	3	10418594	10420006	10419170	10429640	ID=Medtr3g032980.3	Parent=Medtr3g032980	Name=Medtr3g032980.3	conf_class=E	product=Alpha-N-acetylglucosaminidase
3_10419300_alone	3	10418594	10420006	10415659	10429640	ID=Medtr3g032980.2	Parent=Medtr3g032980	Name=Medtr3g032980.2	conf_class=F	product=Alpha-N-acetylglucosaminidase
3_10894069_alone	3	10893363	10894775	10894409	10894876	ID=Medtr3g033925.1	Parent=Medtr3g033925	Name=Medtr3g033925.1	conf_class=F	product=CCP
3_10922207_alone	3	10921501	10922913	10921239	10924313	ID=Medtr3g033970.1	Parent=Medtr3g033970	Name=Medtr3g033970.1	conf_class=I	product=Unknown protein
3_10990162_alone	3	10989456	10990868	10987998	10989821	ID=Medtr3g034160.1	Parent=Medtr3g034160	Name=Medtr3g034160.1	conf_class=E	product=F-box/kelch-repeat protein
3_11119246_alone	3	11118540	11119952	11119013	11122843	ID=Medtr3g034430.1	Parent=Medtr3g034430	Name=Medtr3g034430.1	conf_class=E	product=Cc-nbs-lrr resistance protein
3_11521568_alone	3	11520862	11522274	11520974	11521454	ID=Medtr3g035060.1	Parent=Medtr3g035060	Name=Medtr3g035060.1	conf_class=I	product=Unknown protein
3_12603809_alone	3	12603103	12604515	12602836	12603414	ID=Medtr3g041720.1	Parent=Medtr3g041720	Name=Medtr3g041720.1	conf_class=E	product=Molybdopterin synthase catalytic subunit
3_14032724_alone	3	14032018	14033430	14032201	14032656	ID=Medtr3g047580.1	Parent=Medtr3g047580	Name=Medtr3g047580.1	conf_class=H	product=F-box protein
3_14033075_alone	3	14032369	14033781	14032201	14032656	ID=Medtr3g047580.1	Parent=Medtr3g047580	Name=Medtr3g047580.1	conf_class=H	product=F-box protein
3_14458138_alone	3	14457432	14458844	14455683	14459822	ID=Medtr3g048430.1	Parent=Medtr3g048430	Name=Medtr3g048430.1	conf_class=I	product=Unknown protein
3_15790732_alone	3	15790026	15791438	15790545	15793851	ID=Medtr3g050860.1	Parent=Medtr3g050860	Name=Medtr3g050860.1	conf_class=H	product=28 kDa ribonucleoprotein
3_15790738_alone	3	15790032	15791444	15790545	15793851	ID=Medtr3g050860.1	Parent=Medtr3g050860	Name=Medtr3g050860.1	conf_class=H	product=28 kDa ribonucleoprotein
3_15790808_alone	3	15790102	15791514	15790545	15793851	ID=Medtr3g050860.1	Parent=Medtr3g050860	Name=Medtr3g050860.1	conf_class=H	product=28 kDa ribonucleoprotein
3_16384361_alone	3	16383655	16385067	16381668	16383890	ID=Medtr3g052140.1	Parent=Medtr3g052140	Name=Medtr3g052140.1	conf_class=I	product=Unknown protein
3_17296960_alone	3	17296254	17297666	17297245	17297703	ID=Medtr3g055500.1	Parent=Medtr3g055500	Name=Medtr3g055500.1	conf_class=H	product=Mitochondrial import receptor subunit TOM7-1
3_18639199_alone	3	18638493	18639905	18638503	18639263	ID=Medtr3g060570.1	Parent=Medtr3g060570	Name=Medtr3g060570.1	conf_class=E	product=Unknown protein
3_19164338_alone	3	19163632	19165044	19159806	19165272	ID=Medtr3g061590.1	Parent=Medtr3g061590	Name=Medtr3g061590.1	conf_class=F	product=Heterogeneous nuclear ribonucleoprotein F
3_19261345_alone	3	19260639	19262051	19258641	19261980	ID=Medtr3g061900.1	Parent=Medtr3g061900	Name=Medtr3g061900.1	conf_class=E	product=Unknown protein
3_19279428_alone	3	19278722	19280134	19279779	19281441	ID=Medtr3g061960.1	Parent=Medtr3g061960	Name=Medtr3g061960.1	conf_class=H	product=Unknown protein
3_19548913_alone	3	19548207	19549619	19542786	19555674	ID=Medtr3g062140.1	Parent=Medtr3g062140	Name=Medtr3g062140.1	conf_class=I	product=NBS/LRR resistance protein-like protein
3_21746167_alone	3	21745461	21746873	21742466	21745544	ID=Medtr3g069440.1	Parent=Medtr3g069440	Name=Medtr3g069440.1	conf_class=H	product=Peptide transporter PTR3-A
3_21752445_alone	3	21751739	21753151	21751711	21753499	ID=Medtr3g069470.1	Parent=Medtr3g069470	Name=Medtr3g069470.1	conf_class=H	product=Ribosomal protein-like protein
3_21752453_alone	3	21751747	21753159	21751711	21753499	ID=Medtr3g069470.1	Parent=Medtr3g069470	Name=Medtr3g069470.1	conf_class=H	product=Ribosomal protein-like protein
3_25574415_alone	3	25573709	25575121	25565195	25578535	ID=Medtr3g079860.1	Parent=Medtr3g079860	Name=Medtr3g079860.1	conf_class=E	product=Endoribonuclease Dicer homolog 2b
3_25739181_alone	3	25738475	25739887	25734259	25742467	ID=Medtr3g080120.1	Parent=Medtr3g080120	Name=Medtr3g080120.1	conf_class=E	product=Protein FAM91A1
3_25887663_alone	3	25886957	25888369	25888299	25899242	ID=Medtr3g080470.1	Parent=Medtr3g080470	Name=Medtr3g080470.1	conf_class=H	product=TIR-NBS-LRR-TIR type disease resistance protein
3_25887663_alone	3	25886957	25888369	25880538	25887761	ID=Medtr3g080460.1	Parent=Medtr3g080460	Name=Medtr3g080460.1	conf_class=H	product=Tir-nbs-lrr resistance protein
3_25923384_alone	3	25922678	25924090	25923250	25925060	ID=Medtr3g080520.1	Parent=Medtr3g080520	Name=Medtr3g080520.1	conf_class=L	product=Unknown protein
3_26108586_alone	3	26107880	26109292	26105763	26108135	ID=Medtr3g080920.1	Parent=Medtr3g080920	Name=Medtr3g080920.1	conf_class=H	product=HAT family dimerisation domain containing protein
3_26108586_alone	3	26107880	26109292	26108453	26108753	ID=Medtr3g080930.1	Parent=Medtr3g080930	Name=Medtr3g080930.1	conf_class=E	product=Unknown protein
3_26287715_alone	3	26287009	26288421	26287408	26287569	ID=Medtr3g082030.1	Parent=Medtr3g082030	Name=Medtr3g082030.1	conf_class=L	product=Unknown protein
3_26473637_alone	3	26472931	26474343	26474166	26474429	ID=Medtr3g082400.1	Parent=Medtr3g082400	Name=Medtr3g082400.1	conf_class=H	product=Unknown protein
3_27850339_alone	3	27849633	27851045	27850668	27851170	ID=Medtr3g085360.1	Parent=Medtr3g085360	Name=Medtr3g085360.1	conf_class=H	product=Unknown protein
3_30653299_alone	3	30652593	30654005	30652472	30652672	ID=Medtr3g090620.1	Parent=Medtr3g090620	Name=Medtr3g090620.1	conf_class=L	product=Unknown protein
3_31244273_alone	3	31243567	31244979	31243204	31244380	ID=Medtr3g091690.1	Parent=Medtr3g091690	Name=Medtr3g091690.1	conf_class=I	product=Unknown protein
3_32546387_alone	3	32545681	32547093	32546806	32547559	ID=Medtr3g094920.1	Parent=Medtr3g094920	Name=Medtr3g094920.1	conf_class=H	product=Unknown protein
3_32565837_alone	3	32565131	32566543	32562926	32565674	ID=Medtr3g094970.1	Parent=Medtr3g094970	Name=Medtr3g094970.1	conf_class=F	product=Unknown protein
3_33545727_alone	3	33545021	33546433	33541565	33546742	ID=Medtr3g096910.1	Parent=Medtr3g096910	Name=Medtr3g096910.1	conf_class=H	product=Beta-galactosidase
3_33545855_alone	3	33545149	33546561	33541565	33546742	ID=Medtr3g096910.1	Parent=Medtr3g096910	Name=Medtr3g096910.1	conf_class=H	product=Beta-galactosidase
3_3433363_alone	3	3432657	3434069	3432616	3436644	ID=Medtr3g014320.1	Parent=Medtr3g014320	Name=Medtr3g014320.1	conf_class=H	product=Cc-nbs-lrr resistance protein
3_34672754_alone	3	34672048	34673460	34670796	34680267	ID=Medtr3g099500.1	Parent=Medtr3g099500	Name=Medtr3g099500.1	conf_class=E	product=Isoamylase isoform
3_35350581_alone	3	35349875	35351287	35350995	35351201	ID=Medtr3g100640.1	Parent=Medtr3g100640	Name=Medtr3g100640.1	conf_class=H	product=Unknown protein
3_38173887_alone	3	38173181	38174593	38172148	38173211	ID=Medtr3g107450.1	Parent=Medtr3g107450	Name=Medtr3g107450.1	conf_class=L	product=Unknown protein
3_38173888_alone	3	38173182	38174594	38172148	38173211	ID=Medtr3g107450.1	Parent=Medtr3g107450	Name=Medtr3g107450.1	conf_class=L	product=Unknown protein
3_40918030_alone	3	40917324	40918736	40918182	40920402	ID=Medtr3g113730.1	Parent=Medtr3g113730	Name=Medtr3g113730.1	conf_class=H	product=Proteasome subunit alpha type
3_4219800_alone	3	4219094	4220506	4219891	4220407	ID=Medtr3g015940.1	Parent=Medtr3g015940	Name=Medtr3g015940.1	conf_class=E	product=CCP
3_4696432_alone	3	4695726	4697138	4688279	4696960	ID=Medtr3g018770.2	Parent=Medtr3g018770	Name=Medtr3g018770.2	conf_class=F	product=Beclin 1 protein
3_4865659_alone	3	4864953	4866365	4865953	4867652	ID=Medtr3g019150.1	Parent=Medtr3g019150	Name=Medtr3g019150.1	conf_class=E	product=NADPH:quinone oxidoreductase
3_6216111_alone	3	6215405	6216817	6212843	6216262	ID=Medtr3g022400.1	Parent=Medtr3g022400	Name=Medtr3g022400.1	conf_class=E	product=NBS resistance protein
3_6361520_alone	3	6360814	6362226	6361221	6361607	ID=Medtr3g022610.1	Parent=Medtr3g022610	Name=Medtr3g022610.1	conf_class=I	product=Unknown protein
3_7411510_alone	3	7410804	7412216	7411325	7412946	ID=Medtr3g026020.1	Parent=Medtr3g026020	Name=Medtr3g026020.1	conf_class=F	product=Unknown protein
3_7987271_alone	3	7986565	7987977	7986154	7987350	ID=Medtr3g027210.1	Parent=Medtr3g027210	Name=Medtr3g027210.1	conf_class=H	product=BZIP-like protein
3_8260862_alone	3	8260156	8261568	8260830	8261320	ID=Medtr3g027720.1	Parent=Medtr3g027720	Name=Medtr3g027720.1	conf_class=I	product=Unknown protein
3_8303754_alone	3	8303048	8304460	8303284	8308427	ID=Medtr3g027870.1	Parent=Medtr3g027870	Name=Medtr3g027870.1	conf_class=E	product=tRNA/rRNA methyltransferase
3_8309602_alone	3	8308896	8310308	8309691	8311259	ID=Medtr3g027880.1	Parent=Medtr3g027880	Name=Medtr3g027880.1	conf_class=I	product=Unknown protein
3_8521534_alone	3	8520828	8522240	8519105	8523351	ID=Medtr3g028410.1	Parent=Medtr3g028410	Name=Medtr3g028410.1	conf_class=H	product=Unknown protein
4_13556512_alone	4	13555806	13557218	13556816	13559098	ID=Medtr4g044470.1	Parent=Medtr4g044470	Name=Medtr4g044470.1	conf_class=H	product=Subtilisin-like protease
4_13808824_alone	4	13808118	13809530	13808222	13812118	ID=Medtr4g047580.1	Parent=Medtr4g047580	Name=Medtr4g047580.1	conf_class=H	product=WRKY transcription factor
4_13823242_alone	4	13822536	13823948	13822564	13823070	ID=Medtr4g047620.1	Parent=Medtr4g047620	Name=Medtr4g047620.1	conf_class=I	product=Unknown protein
4_13824937_alone	4	13824231	13825643	13824693	13828547	ID=Medtr4g047630.1	Parent=Medtr4g047630	Name=Medtr4g047630.1	conf_class=F	product=Transmembrane protein
4_13878654_alone	4	13877948	13879360	13878065	13878554	ID=Medtr4g047790.1	Parent=Medtr4g047790	Name=Medtr4g047790.1	conf_class=L	product=Unknown protein
4_13878661_alone	4	13877955	13879367	13878065	13878554	ID=Medtr4g047790.1	Parent=Medtr4g047790	Name=Medtr4g047790.1	conf_class=L	product=Unknown protein
4_14359221_alone	4	14358515	14359927	14358772	14359224	ID=Medtr4g049370.1	Parent=Medtr4g049370	Name=Medtr4g049370.1	conf_class=L	product=Unknown protein
4_14415302_alone	4	14414596	14416008	14411567	14415278	ID=Medtr4g049480.1	Parent=Medtr4g049480	Name=Medtr4g049480.1	conf_class=I	product=Unknown protein
4_14757175_alone	4	14756469	14757881	14757405	14765138	ID=Medtr4g050300.1	Parent=Medtr4g050300	Name=Medtr4g050300.1	conf_class=F	product=YABBY protein
4_14822698_alone	4	14821992	14823404	14822085	14822294	ID=Medtr4g050430.1	Parent=Medtr4g050430	Name=Medtr4g050430.1	conf_class=L	product=Unknown protein
4_18723127_alone	4	18722421	18723833	18722516	18723286	ID=Medtr4g060610.1	Parent=Medtr4g060610	Name=Medtr4g060610.1	conf_class=F	product=CCP
4_19068088_alone	4	19067382	19068794	19066492	19067628	ID=Medtr4g061340.1	Parent=Medtr4g061340	Name=Medtr4g061340.1	conf_class=H	product=F-box/kelch-repeat protein
4_19720198_alone	4	19719492	19720904	19719384	19721418	ID=Medtr4g063080.1	Parent=Medtr4g063080	Name=Medtr4g063080.1	conf_class=F	product=Mitochondrial ATP synthase subunit
4_19721041_alone	4	19720335	19721747	19719384	19721418	ID=Medtr4g063080.1	Parent=Medtr4g063080	Name=Medtr4g063080.1	conf_class=F	product=Mitochondrial ATP synthase subunit
4_2036506_alone	4	2035800	2037212	2035779	2036255	ID=Medtr4g010260.1	Parent=Medtr4g010260	Name=Medtr4g010260.1	conf_class=I	product=Unknown protein
4_21195886_alone	4	21195180	21196592	21191729	21196423	ID=Medtr4g066740.1	Parent=Medtr4g066740	Name=Medtr4g066740.1	conf_class=F	product=PPPDE peptidase domain-containing protein
4_21225860_alone	4	21225154	21226566	21224854	21225856	ID=Medtr4g066810.1	Parent=Medtr4g066810	Name=Medtr4g066810.1	conf_class=H	product=Peroxidase
4_23000607_alone	4	22999901	23001313	22998853	23003273	ID=Medtr4g072210.1	Parent=Medtr4g072210	Name=Medtr4g072210.1	conf_class=F	product=YEATS domain-containing protein
4_23000607_alone	4	22999901	23001313	22998853	23002287	ID=Medtr4g072210.3	Parent=Medtr4g072210	Name=Medtr4g072210.3	conf_class=F	product=YEATS domain-containing protein
4_23095393_alone	4	23094687	23096099	23095136	23095399	ID=Medtr4g072580.1	Parent=Medtr4g072580	Name=Medtr4g072580.1	conf_class=H	product=Auxin-induced protein-like protein
4_23095583_alone	4	23094877	23096289	23095136	23095399	ID=Medtr4g072580.1	Parent=Medtr4g072580	Name=Medtr4g072580.1	conf_class=H	product=Auxin-induced protein-like protein
4_23095986_alone	4	23095280	23096692	23095136	23095399	ID=Medtr4g072580.1	Parent=Medtr4g072580	Name=Medtr4g072580.1	conf_class=H	product=Auxin-induced protein-like protein
4_23097333_alone	4	23096627	23098039	23097952	23098530	ID=Medtr4g072600.1	Parent=Medtr4g072600	Name=Medtr4g072600.1	conf_class=F	product=Auxin-induced protein-like protein
4_23097333_alone	4	23096627	23098039	23097094	23097351	ID=Medtr4g072590.1	Parent=Medtr4g072590	Name=Medtr4g072590.1	conf_class=H	product=Auxin-induced protein 15A
4_23101531_alone	4	23100825	23102237	23100628	23100985	ID=Medtr4g072620.1	Parent=Medtr4g072620	Name=Medtr4g072620.1	conf_class=H	product=Auxin-induced SAUR
4_23117707_alone	4	23117001	23118413	23116612	23118385	ID=Medtr4g072710.1	Parent=Medtr4g072710	Name=Medtr4g072710.1	conf_class=I	product=Unknown protein
4_23121620_alone	4	23120914	23122326	23121204	23121508	ID=Medtr4g072730.1	Parent=Medtr4g072730	Name=Medtr4g072730.1	conf_class=E	product=Auxin-induced protein-like protein
4_23156407_alone	4	23155701	23157113	23155976	23156250	ID=Medtr4g072840.1	Parent=Medtr4g072840	Name=Medtr4g072840.1	conf_class=H	product=Auxin-induced protein-like protein
4_25876165_alone	4	25875459	25876871	25875873	25878326	ID=Medtr4g078600.1	Parent=Medtr4g078600	Name=Medtr4g078600.1	conf_class=E	product=O-acyltransferase WSD1
4_25945425_alone	4	25944719	25946131	25944375	25945080	ID=Medtr4g078650.1	Parent=Medtr4g078650	Name=Medtr4g078650.1	conf_class=I	product=Unknown protein
4_25945749_alone	4	25945043	25946455	25944375	25945080	ID=Medtr4g078650.1	Parent=Medtr4g078650	Name=Medtr4g078650.1	conf_class=I	product=Unknown protein
4_28792948_alone	4	28792242	28793654	28789072	28792331	ID=Medtr4g084000.1	Parent=Medtr4g084000	Name=Medtr4g084000.1	conf_class=L	product=Unknown protein
4_29442304_alone	4	29441598	29443010	29439417	29442912	ID=Medtr4g085910.1	Parent=Medtr4g085910	Name=Medtr4g085910.1	conf_class=F	product=ABSCISIC ACID-INSENSITIVE 5-like protein
4_31977972_alone	4	31977266	31978678	31974627	31978583	ID=Medtr4g093030.1	Parent=Medtr4g093030	Name=Medtr4g093030.1	conf_class=H	product=MADS-box transcription factor
4_33652240_alone	4	33651534	33652946	33649611	33652058	ID=Medtr4g097490.1	Parent=Medtr4g097490	Name=Medtr4g097490.1	conf_class=H	product=NO APICAL MERISTEM2
4_34957953_alone	4	34957247	34958659	34957752	34958697	ID=Medtr4g101170.1	Parent=Medtr4g101170	Name=Medtr4g101170.1	conf_class=H	product=Unknown protein
4_38174294_alone	4	38173588	38175000	38173342	38177949	ID=Medtr4g112540.1	Parent=Medtr4g112540	Name=Medtr4g112540.1	conf_class=F	product=Unknown protein
4_38183060_alone	4	38182354	38183766	38183543	38184659	ID=Medtr4g112570.1	Parent=Medtr4g112570	Name=Medtr4g112570.1	conf_class=H	product=Senescence-associated protein
4_3827970_alone	4	3827264	3828676	3827370	3829147	ID=Medtr4g015680.1	Parent=Medtr4g015680	Name=Medtr4g015680.1	conf_class=H	product=Zinc finger and SCAN domain-containing protein
4_42132008_alone	4	42131302	42132714	42130911	42133517	ID=Medtr4g121960.2	Parent=Medtr4g121960	Name=Medtr4g121960.2	conf_class=F	product=Ubiquitin carrier protein E2
4_42170267_alone	4	42169561	42170973	42168367	42172943	ID=Medtr4g122040.1	Parent=Medtr4g122040	Name=Medtr4g122040.1	conf_class=I	product=Unknown protein
4_42171793_alone	4	42171087	42172499	42168367	42172943	ID=Medtr4g122040.1	Parent=Medtr4g122040	Name=Medtr4g122040.1	conf_class=I	product=Unknown protein
4_42561507_alone	4	42560801	42562213	42559706	42561655	ID=Medtr4g122900.1	Parent=Medtr4g122900	Name=Medtr4g122900.1	conf_class=F	product=Unknown protein
4_43336450_alone	4	43335744	43337156	43336069	43338346	ID=Medtr4g124360.1	Parent=Medtr4g124360	Name=Medtr4g124360.1	conf_class=F	product=Protein TIFY 3B
4_43336450_alone	4	43335744	43337156	43336069	43337021	ID=Medtr4g124360.2	Parent=Medtr4g124360	Name=Medtr4g124360.2	conf_class=F	product=Protein TIFY 3B
4_44008050_alone	4	44007344	44008756	44006246	44007410	ID=Medtr4g126900.1	Parent=Medtr4g126900	Name=Medtr4g126900.1	conf_class=E	product=Homeobox-leucine zipper protein
4_4544919_alone	4	4544213	4545625	4544991	4545407	ID=Medtr4g017420.1	Parent=Medtr4g017420	Name=Medtr4g017420.1	conf_class=H	product=Unknown protein
4_46240499_alone	4	46239793	46241205	46238149	46240349	ID=Medtr4g131330.1	Parent=Medtr4g131330	Name=Medtr4g131330.1	conf_class=F	product=ABC transporter family protein
4_5335715_alone	4	5335009	5336421	5334817	5337027	ID=Medtr4g020470.1	Parent=Medtr4g020470	Name=Medtr4g020470.1	conf_class=H	product=Eukaryotic translation initiation factor
4_5335914_alone	4	5335208	5336620	5334817	5337027	ID=Medtr4g020470.1	Parent=Medtr4g020470	Name=Medtr4g020470.1	conf_class=H	product=Eukaryotic translation initiation factor
4_5336368_alone	4	5335662	5337074	5334817	5337027	ID=Medtr4g020470.1	Parent=Medtr4g020470	Name=Medtr4g020470.1	conf_class=H	product=Eukaryotic translation initiation factor
4_5336434_alone	4	5335728	5337140	5334817	5337027	ID=Medtr4g020470.1	Parent=Medtr4g020470	Name=Medtr4g020470.1	conf_class=H	product=Eukaryotic translation initiation factor
4_5442386_alone	4	5441680	5443092	5438245	5446240	ID=Medtr4g020590.1	Parent=Medtr4g020590	Name=Medtr4g020590.1	conf_class=E	product=NBS-LRR resistance protein
4_5455020_alone	4	5454314	5455726	5454565	5458657	ID=Medtr4g020620.1	Parent=Medtr4g020620	Name=Medtr4g020620.1	conf_class=E	product=Unknown protein
4_5455020_alone	4	5454314	5455726	5454565	5457931	ID=Medtr4g020620.2	Parent=Medtr4g020620	Name=Medtr4g020620.2	conf_class=E	product=Unknown protein
4_5455043_alone	4	5454337	5455749	5454565	5458657	ID=Medtr4g020620.1	Parent=Medtr4g020620	Name=Medtr4g020620.1	conf_class=E	product=Unknown protein
4_5455043_alone	4	5454337	5455749	5454565	5457931	ID=Medtr4g020620.2	Parent=Medtr4g020620	Name=Medtr4g020620.2	conf_class=E	product=Unknown protein
4_5455115_alone	4	5454409	5455821	5454565	5458657	ID=Medtr4g020620.1	Parent=Medtr4g020620	Name=Medtr4g020620.1	conf_class=E	product=Unknown protein
4_5455115_alone	4	5454409	5455821	5454565	5457931	ID=Medtr4g020620.2	Parent=Medtr4g020620	Name=Medtr4g020620.2	conf_class=E	product=Unknown protein
4_5861953_alone	4	5861247	5862659	5862298	5867717	ID=Medtr4g021490.1	Parent=Medtr4g021490	Name=Medtr4g021490.1	conf_class=E	product=Serine carboxypeptidase
4_5863799_alone	4	5863093	5864505	5862298	5867717	ID=Medtr4g021490.1	Parent=Medtr4g021490	Name=Medtr4g021490.1	conf_class=E	product=Serine carboxypeptidase
4_5885397_alone	4	5884691	5886103	5885114	5895840	ID=Medtr4g021510.1	Parent=Medtr4g021510	Name=Medtr4g021510.1	conf_class=I	product=Serine carboxypeptidase family protein
4_5972017_alone	4	5971311	5972723	5971501	5971941	ID=Medtr4g021660.1	Parent=Medtr4g021660	Name=Medtr4g021660.1	conf_class=E	product=Unknown protein
4_6412233_alone	4	6411527	6412939	6412131	6413402	ID=Medtr4g022550.1	Parent=Medtr4g022550	Name=Medtr4g022550.1	conf_class=H	product=Vesicle-associated membrane protein
4_6441807_alone	4	6441101	6442513	6441934	6443080	ID=Medtr4g022590.1	Parent=Medtr4g022590	Name=Medtr4g022590.1	conf_class=H	product=Unknown protein
4_6467386_alone	4	6466680	6468092	6467265	6468210	ID=Medtr4g022620.1	Parent=Medtr4g022620	Name=Medtr4g022620.1	conf_class=I	product=Unknown protein
4_7884420_alone	4	7883714	7885126	7884068	7884478	ID=Medtr4g026570.1	Parent=Medtr4g026570	Name=Medtr4g026570.1	conf_class=I	product=Unknown protein
4_7884420_alone	4	7883714	7885126	7884725	7885867	ID=Medtr4g026580.1	Parent=Medtr4g026580	Name=Medtr4g026580.1	conf_class=L	product=Unknown protein
4_7937350_alone	4	7936644	7938056	7937282	7937775	ID=Medtr4g026740.1	Parent=Medtr4g026740	Name=Medtr4g026740.1	conf_class=H	product=CCP
4_841145_alone	4	840439	841851	837036	840453	ID=Medtr4g006630.1	Parent=Medtr4g006630	Name=Medtr4g006630.1	conf_class=E	product=Aquaporin NIP6-1
4_8649732_alone	4	8649026	8650438	8647007	8649290	ID=Medtr4g028610.1	Parent=Medtr4g028610	Name=Medtr4g028610.1	conf_class=H	product=Zinc finger protein
4_8908031_alone	4	8907325	8908737	8906979	8908334	ID=Medtr4g029360.1	Parent=Medtr4g029360	Name=Medtr4g029360.1	conf_class=H	product=Unknown protein
4_8908092_alone	4	8907386	8908798	8906979	8908334	ID=Medtr4g029360.1	Parent=Medtr4g029360	Name=Medtr4g029360.1	conf_class=H	product=Unknown protein
4_8908294_alone	4	8907588	8909000	8906979	8908334	ID=Medtr4g029360.1	Parent=Medtr4g029360	Name=Medtr4g029360.1	conf_class=H	product=Unknown protein
4_9377034_alone	4	9376328	9377740	9376814	9377198	ID=Medtr4g031200.1	Parent=Medtr4g031200	Name=Medtr4g031200.1	conf_class=H	product=Unknown protein
5_10353431_alone	5	10352725	10354137	10352367	10355733	ID=Medtr5g025950.1	Parent=Medtr5g025950	Name=Medtr5g025950.1	conf_class=E	product=Kinase-like protein
5_10356555_alone	5	10355849	10357261	10356920	10358730	ID=Medtr5g025960.2	Parent=Medtr5g025960	Name=Medtr5g025960.2	conf_class=F	product=Rop guanine nucleotide exchange factor
5_10356555_alone	5	10355849	10357261	10356920	10363379	ID=Medtr5g025960.1	Parent=Medtr5g025960	Name=Medtr5g025960.1	conf_class=F	product=Rop guanine nucleotide exchange factor
5_10357749_alone	5	10357043	10358455	10356920	10358730	ID=Medtr5g025960.2	Parent=Medtr5g025960	Name=Medtr5g025960.2	conf_class=F	product=Rop guanine nucleotide exchange factor
5_10357749_alone	5	10357043	10358455	10356920	10363379	ID=Medtr5g025960.1	Parent=Medtr5g025960	Name=Medtr5g025960.1	conf_class=F	product=Rop guanine nucleotide exchange factor
5_10611327_alone	5	10610621	10612033	10611614	10612104	ID=Medtr5g026440.1	Parent=Medtr5g026440	Name=Medtr5g026440.1	conf_class=H	product=Tpv2-1c protein
5_10611327_alone	5	10610621	10612033	10608956	10610962	ID=Medtr5g026430.1	Parent=Medtr5g026430	Name=Medtr5g026430.1	conf_class=E	product=3-hydroxy-3-methylglutaryl coenzyme A reductase
5_10684601_alone	5	10683895	10685307	10682756	10684366	ID=Medtr5g026580.1	Parent=Medtr5g026580	Name=Medtr5g026580.1	conf_class=F	product=F-box/kelch-repeat protein SKIP25
5_10831261_alone	5	10830555	10831967	10827872	10831628	ID=Medtr5g026820.1	Parent=Medtr5g026820	Name=Medtr5g026820.1	conf_class=I	product=Unknown protein
5_10930516_alone	5	10929810	10931222	10925938	10930283	ID=Medtr5g026970.1	Parent=Medtr5g026970	Name=Medtr5g026970.1	conf_class=H	product=Protein BREVIS RADIX
5_11161067_alone	5	11160361	11161773	11157775	11161185	ID=Medtr5g027440.1	Parent=Medtr5g027440	Name=Medtr5g027440.1	conf_class=H	product=Myb family transcription factor-related protein
5_11243178_alone	5	11242472	11243884	11243331	11244443	ID=Medtr5g027570.1	Parent=Medtr5g027570	Name=Medtr5g027570.1	conf_class=H	product=Unknown protein
5_12614628_alone	5	12613922	12615334	12604363	12613928	ID=Medtr5g030580.1	Parent=Medtr5g030580	Name=Medtr5g030580.1	conf_class=E	product=Protein spinster homolog
5_12892139_alone	5	12891433	12892845	12891236	12892124	ID=Medtr5g031050.1	Parent=Medtr5g031050	Name=Medtr5g031050.1	conf_class=I	product=Unknown protein
5_13226013_alone	5	13225307	13226719	13225293	13227546	ID=Medtr5g031840.1	Parent=Medtr5g031840	Name=Medtr5g031840.1	conf_class=chr5	product=UDP-glucuronosyltransferase 1-6
5_13226015_alone	5	13225309	13226721	13225293	13227546	ID=Medtr5g031840.1	Parent=Medtr5g031840	Name=Medtr5g031840.1	conf_class=chr5	product=UDP-glucuronosyltransferase 1-6
5_13318518_alone	5	13317812	13319224	13313603	13319298	ID=Medtr5g032050.1	Parent=Medtr5g032050	Name=Medtr5g032050.1	conf_class=E	product=Protein SGT1 homolog
5_13661487_alone	5	13660781	13662193	13661279	13662799	ID=Medtr5g032710.1	Parent=Medtr5g032710	Name=Medtr5g032710.1	conf_class=I	product=Unknown protein
5_14348388_alone	5	14347682	14349094	14345665	14350613	ID=Medtr5g034140.1	Parent=Medtr5g034140	Name=Medtr5g034140.1	conf_class=H	product=Mitochondrial Rho GTPase
5_14348909_alone	5	14348203	14349615	14345665	14350613	ID=Medtr5g034140.1	Parent=Medtr5g034140	Name=Medtr5g034140.1	conf_class=H	product=Mitochondrial Rho GTPase
5_14830783_alone	5	14830077	14831489	14830509	14832009	ID=Medtr5g035070.1	Parent=Medtr5g035070	Name=Medtr5g035070.1	conf_class=E	product=Unknown protein
5_14930_alone	5	14224	15636	15245	19705	ID=Medtr5g005030.1	Parent=Medtr5g005030	Name=Medtr5g005030.1	conf_class=E	product=DNA polymerase IV
5_15301469_alone	5	15300763	15302175	15301653	15301913	ID=Medtr5g036100.1	Parent=Medtr5g036100	Name=Medtr5g036100.1	conf_class=L	product=Unknown protein
5_15663873_alone	5	15663167	15664579	15661720	15664098	ID=Medtr5g036850.1	Parent=Medtr5g036850	Name=Medtr5g036850.1	conf_class=I	product=Unknown protein
5_15902451_alone	5	15901745	15903157	15902348	15904786	ID=Medtr5g037320.1	Parent=Medtr5g037320	Name=Medtr5g037320.1	conf_class=H	product=Thylakoid lumenal 15.0 kDa protein
5_15912234_alone	5	15911528	15912940	15910815	15912380	ID=Medtr5g037340.1	Parent=Medtr5g037340	Name=Medtr5g037340.1	conf_class=I	product=Unknown protein
5_17156253_alone	5	17155547	17156959	17155285	17157717	ID=Medtr5g039940.1	Parent=Medtr5g039940	Name=Medtr5g039940.1	conf_class=I	product=Unknown protein
5_17449290_alone	5	17448584	17449996	17448859	17453289	ID=Medtr5g040650.1	Parent=Medtr5g040650	Name=Medtr5g040650.1	conf_class=F	product=E3 ubiquitin-protein ligase MARCH3
5_17736428_alone	5	17735722	17737134	17735781	17736902	ID=Medtr5g041300.1	Parent=Medtr5g041300	Name=Medtr5g041300.1	conf_class=H	product=Photosystem II CP47 chlorophyll apoprotein
5_17736464_alone	5	17735758	17737170	17735781	17736902	ID=Medtr5g041300.1	Parent=Medtr5g041300	Name=Medtr5g041300.1	conf_class=H	product=Photosystem II CP47 chlorophyll apoprotein
5_17736496_alone	5	17735790	17737202	17735781	17736902	ID=Medtr5g041300.1	Parent=Medtr5g041300	Name=Medtr5g041300.1	conf_class=H	product=Photosystem II CP47 chlorophyll apoprotein
5_18754066_alone	5	18753360	18754772	18750455	18753658	ID=Medtr5g043620.1	Parent=Medtr5g043620	Name=Medtr5g043620.1	conf_class=F	product=1-acyl-sn-glycerol-3-phosphate acyltransferase
5_20063328_alone	5	20062622	20064034	20061536	20067990	ID=Medtr5g046730.1	Parent=Medtr5g046730	Name=Medtr5g046730.1	conf_class=H	product=F-box/LRR-repeat protein
5_20328970_alone	5	20328264	20329676	20329210	20329497	ID=Medtr5g047360.1	Parent=Medtr5g047360	Name=Medtr5g047360.1	conf_class=L	product=Unknown protein
5_21403792_alone	5	21403086	21404498	21404443	21411922	ID=Medtr5g053260.1	Parent=Medtr5g053260	Name=Medtr5g053260.1	conf_class=E	product=Unknown protein
5_21718866_alone	5	21718160	21719572	21719145	21719807	ID=Medtr5g053980.1	Parent=Medtr5g053980	Name=Medtr5g053980.1	conf_class=I	product=Unknown protein
5_21932166_alone	5	21931460	21932872	21931825	21932700	ID=Medtr5g054550.1	Parent=Medtr5g054550	Name=Medtr5g054550.1	conf_class=H	product=RING finger protein
5_22100104_alone	5	22099398	22100810	22099501	22103188	ID=Medtr5g054980.1	Parent=Medtr5g054980	Name=Medtr5g054980.1	conf_class=F	product=CCP
5_22100488_alone	5	22099782	22101194	22099501	22103188	ID=Medtr5g054980.1	Parent=Medtr5g054980	Name=Medtr5g054980.1	conf_class=F	product=CCP
5_22100591_alone	5	22099885	22101297	22099501	22103188	ID=Medtr5g054980.1	Parent=Medtr5g054980	Name=Medtr5g054980.1	conf_class=F	product=CCP
5_22101064_alone	5	22100358	22101770	22099501	22103188	ID=Medtr5g054980.1	Parent=Medtr5g054980	Name=Medtr5g054980.1	conf_class=F	product=CCP
5_22101105_alone	5	22100399	22101811	22099501	22103188	ID=Medtr5g054980.1	Parent=Medtr5g054980	Name=Medtr5g054980.1	conf_class=F	product=CCP
5_22101354_alone	5	22100648	22102060	22099501	22103188	ID=Medtr5g054980.1	Parent=Medtr5g054980	Name=Medtr5g054980.1	conf_class=F	product=CCP
5_22113284_alone	5	22112578	22113990	22113111	22119217	ID=Medtr5g055000.1	Parent=Medtr5g055000	Name=Medtr5g055000.1	conf_class=F	product=Peptide transporter PTR
5_22187771_alone	5	22187065	22188477	22188360	22189842	ID=Medtr5g055180.1	Parent=Medtr5g055180	Name=Medtr5g055180.1	conf_class=L	product=Unknown protein
5_22203613_alone	5	22202907	22204319	22200291	22203607	ID=Medtr5g055210.1	Parent=Medtr5g055210	Name=Medtr5g055210.1	conf_class=F	product=Agenet domain-containing protein / bromo-adjacent homology (BAH) domain-containing protein-like protein
5_22409568_alone	5	22408862	22410274	22409523	22409705	ID=Medtr5g055750.1	Parent=Medtr5g055750	Name=Medtr5g055750.1	conf_class=L	product=Unknown protein
5_22742207_alone	5	22741501	22742913	22742208	22743088	ID=Medtr5g056540.1	Parent=Medtr5g056540	Name=Medtr5g056540.1	conf_class=H	product=Zinc finger MYM-type protein
5_23339615_alone	5	23338909	23340321	23336942	23339529	ID=Medtr5g058100.1	Parent=Medtr5g058100	Name=Medtr5g058100.1	conf_class=H	product=F-box/LRR-repeat protein
5_23475713_alone	5	23475007	23476419	23476102	23476461	ID=Medtr5g058420.1	Parent=Medtr5g058420	Name=Medtr5g058420.1	conf_class=L	product=Unknown protein
5_23802375_alone	5	23801669	23803081	23801374	23808565	ID=Medtr5g059260.1	Parent=Medtr5g059260	Name=Medtr5g059260.1	conf_class=E	product=Growth regulator-related protein
5_23802515_alone	5	23801809	23803221	23801374	23808565	ID=Medtr5g059260.1	Parent=Medtr5g059260	Name=Medtr5g059260.1	conf_class=E	product=Growth regulator-related protein
5_23805662_alone	5	23804956	23806368	23801374	23808565	ID=Medtr5g059260.1	Parent=Medtr5g059260	Name=Medtr5g059260.1	conf_class=E	product=Growth regulator-related protein
5_25068697_alone	5	25067991	25069403	25066375	25070911	ID=Medtr5g062290.1	Parent=Medtr5g062290	Name=Medtr5g062290.1	conf_class=E	product=Glucan 1
5_26408898_alone	5	26408192	26409604	26405771	26408860	ID=Medtr5g065170.1	Parent=Medtr5g065170	Name=Medtr5g065170.1	conf_class=H	product=Chaperone protein dnaJ
5_27426056_alone	5	27425350	27426762	27424817	27425368	ID=Medtr5g067230.1	Parent=Medtr5g067230	Name=Medtr5g067230.1	conf_class=I	product=Unknown protein
5_28324867_alone	5	28324161	28325573	28323840	28325239	ID=Medtr5g069240.1	Parent=Medtr5g069240	Name=Medtr5g069240.1	conf_class=L	product=Unknown protein
5_2846712_alone	5	2846006	2847418	2846622	2851422	ID=Medtr5g011020.1	Parent=Medtr5g011020	Name=Medtr5g011020.1	conf_class=H	product=Choline dehydrogenase
5_28808275_alone	5	28807569	28808981	28805008	28810139	ID=Medtr5g070350.1	Parent=Medtr5g070350	Name=Medtr5g070350.1	conf_class=E	product=5-dehydro-2-deoxygluconokinase
5_28956532_alone	5	28955826	28957238	28955161	28957501	ID=Medtr5g070700.1	Parent=Medtr5g070700	Name=Medtr5g070700.1	conf_class=E	product=Cytochrome P450
5_28956572_alone	5	28955866	28957278	28955161	28957501	ID=Medtr5g070700.1	Parent=Medtr5g070700	Name=Medtr5g070700.1	conf_class=E	product=Cytochrome P450
5_28956608_alone	5	28955902	28957314	28955161	28957501	ID=Medtr5g070700.1	Parent=Medtr5g070700	Name=Medtr5g070700.1	conf_class=E	product=Cytochrome P450
5_29520655_alone	5	29519949	29521361	29518552	29520056	ID=Medtr5g071790.1	Parent=Medtr5g071790	Name=Medtr5g071790.1	conf_class=I	product=Clathrin heavy chain
5_29520655_alone	5	29519949	29521361	29520431	29523647	ID=Medtr5g071800.1	Parent=Medtr5g071800	Name=Medtr5g071800.1	conf_class=E	product=Nbs-lrr resistance protein
5_29555247_alone	5	29554541	29555953	29553205	29555968	ID=Medtr5g071840.1	Parent=Medtr5g071840	Name=Medtr5g071840.1	conf_class=E	product=Protein CHUP1
5_29555248_alone	5	29554542	29555954	29553205	29555968	ID=Medtr5g071840.1	Parent=Medtr5g071840	Name=Medtr5g071840.1	conf_class=E	product=Protein CHUP1
5_29615985_alone	5	29615279	29616691	29614537	29617787	ID=Medtr5g071980.1	Parent=Medtr5g071980	Name=Medtr5g071980.1	conf_class=H	product=Unknown protein
5_29624001_alone	5	29623295	29624707	29621192	29623620	ID=Medtr5g071990.1	Parent=Medtr5g071990	Name=Medtr5g071990.1	conf_class=E	product=Zinc transporter
5_30214991_alone	5	30214285	30215697	30214121	30214408	ID=Medtr5g073290.1	Parent=Medtr5g073290	Name=Medtr5g073290.1	conf_class=L	product=Unknown protein
5_30247548_alone	5	30246842	30248254	30245692	30247023	ID=Medtr5g073370.1	Parent=Medtr5g073370	Name=Medtr5g073370.1	conf_class=H	product=F-box/FBD/LRR-repeat protein
5_30263161_alone	5	30262455	30263867	30263449	30265823	ID=Medtr5g073430.1	Parent=Medtr5g073430	Name=Medtr5g073430.1	conf_class=I	product=Paired amphipathic helix protein Sin3
5_30270014_alone	5	30269308	30270720	30269799	30271254	ID=Medtr5g073440.1	Parent=Medtr5g073440	Name=Medtr5g073440.1	conf_class=H	product=Unknown protein
5_30270409_alone	5	30269703	30271115	30269799	30271254	ID=Medtr5g073440.1	Parent=Medtr5g073440	Name=Medtr5g073440.1	conf_class=H	product=Unknown protein
5_30469135_alone	5	30468429	30469841	30469034	30469821	ID=Medtr5g074110.1	Parent=Medtr5g074110	Name=Medtr5g074110.1	conf_class=L	product=Unknown protein
5_30698830_alone	5	30698124	30699536	30698244	30698558	ID=Medtr5g074570.1	Parent=Medtr5g074570	Name=Medtr5g074570.1	conf_class=I	product=Unknown protein
5_30720820_alone	5	30720114	30721526	30720702	30721367	ID=Medtr5g074630.1	Parent=Medtr5g074630	Name=Medtr5g074630.1	conf_class=I	product=Unknown protein
5_30720822_alone	5	30720116	30721528	30720702	30721367	ID=Medtr5g074630.1	Parent=Medtr5g074630	Name=Medtr5g074630.1	conf_class=I	product=Unknown protein
5_30784611_alone	5	30783905	30785317	30784368	30785502	ID=Medtr5g074840.1	Parent=Medtr5g074840	Name=Medtr5g074840.1	conf_class=H	product=Auxin response factor
5_30870811_alone	5	30870105	30871517	30869401	30870553	ID=Medtr5g075020.1	Parent=Medtr5g075020	Name=Medtr5g075020.1	conf_class=E	product=LOB domain-containing protein
5_30870811_alone	5	30870105	30871517	30869401	30870545	ID=Medtr5g075020.2	Parent=Medtr5g075020	Name=Medtr5g075020.2	conf_class=E	product=LOB domain-containing protein
5_30914302_alone	5	30913596	30915008	30910693	30913808	ID=Medtr5g075120.1	Parent=Medtr5g075120	Name=Medtr5g075120.1	conf_class=H	product=Cell wall invertase II beta-furanofructosidase
5_30937651_alone	5	30936945	30938357	30936325	30937893	ID=Medtr5g075180.1	Parent=Medtr5g075180	Name=Medtr5g075180.1	conf_class=E	product=Unknown protein
5_30937651_alone	5	30936945	30938357	30938064	30938612	ID=Medtr5g075190.1	Parent=Medtr5g075190	Name=Medtr5g075190.1	conf_class=H	product=Unknown protein
5_31057124_alone	5	31056418	31057830	31057534	31062764	ID=Medtr5g075410.1	Parent=Medtr5g075410	Name=Medtr5g075410.1	conf_class=E	product=B3 domain-containing transcription repressor VAL2
5_32720376_alone	5	32719670	32721082	32717753	32720435	ID=Medtr5g078900.1	Parent=Medtr5g078900	Name=Medtr5g078900.1	conf_class=I	product=RING-finger protein-like protein
5_32949376_alone	5	32948670	32950082	32949395	32956076	ID=Medtr5g079460.1	Parent=Medtr5g079460	Name=Medtr5g079460.1	conf_class=F	product=Fructokinase-2
5_3341692_alone	5	3340986	3342398	3340499	3342062	ID=Medtr5g012110.2	Parent=Medtr5g012110	Name=Medtr5g012110.2	conf_class=F	product=Thylakoid lumenal protein
5_3341692_alone	5	3340986	3342398	3340499	3342177	ID=Medtr5g012110.1	Parent=Medtr5g012110	Name=Medtr5g012110.1	conf_class=F	product=Thylakoid lumenal protein
5_3341692_alone	5	3340986	3342398	3341225	3342177	ID=Medtr5g012110.3	Parent=Medtr5g012110	Name=Medtr5g012110.3	conf_class=F	product=Thylakoid lumenal protein
5_33624634_alone	5	33623928	33625340	33622093	33625740	ID=Medtr5g080870.1	Parent=Medtr5g080870	Name=Medtr5g080870.1	conf_class=H	product=Unknown protein
5_33625313_alone	5	33624607	33626019	33622093	33625740	ID=Medtr5g080870.1	Parent=Medtr5g080870	Name=Medtr5g080870.1	conf_class=H	product=Unknown protein
5_33630468_alone	5	33629762	33631174	33627725	33632668	ID=Medtr5g080880.1	Parent=Medtr5g080880	Name=Medtr5g080880.1	conf_class=E	product=Unknown protein
5_33630469_alone	5	33629763	33631175	33627725	33632668	ID=Medtr5g080880.1	Parent=Medtr5g080880	Name=Medtr5g080880.1	conf_class=E	product=Unknown protein
5_33630471_alone	5	33629765	33631177	33627725	33632668	ID=Medtr5g080880.1	Parent=Medtr5g080880	Name=Medtr5g080880.1	conf_class=E	product=Unknown protein
5_33630472_alone	5	33629766	33631178	33627725	33632668	ID=Medtr5g080880.1	Parent=Medtr5g080880	Name=Medtr5g080880.1	conf_class=E	product=Unknown protein
5_33800361_alone	5	33799655	33801067	33800692	33802571	ID=Medtr5g081260.1	Parent=Medtr5g081260	Name=Medtr5g081260.1	conf_class=H	product=Sister chromatid cohesion 1 protein
5_33801415_alone	5	33800709	33802121	33800692	33802571	ID=Medtr5g081260.1	Parent=Medtr5g081260	Name=Medtr5g081260.1	conf_class=H	product=Sister chromatid cohesion 1 protein
5_33841816_alone	5	33841110	33842522	33838535	33841126	ID=Medtr5g081360.1	Parent=Medtr5g081360	Name=Medtr5g081360.1	conf_class=E	product=Unknown protein
5_33843316_alone	5	33842610	33844022	33843735	33844007	ID=Medtr5g081370.1	Parent=Medtr5g081370	Name=Medtr5g081370.1	conf_class=L	product=Unknown protein
5_34446507_alone	5	34445801	34447213	34445456	34446166	ID=Medtr5g082500.1	Parent=Medtr5g082500	Name=Medtr5g082500.1	conf_class=L	product=NAD(P)H-quinone oxidoreductase subunit J
5_35242691_alone	5	35241985	35243397	35241677	35242608	ID=Medtr5g084000.1	Parent=Medtr5g084000	Name=Medtr5g084000.1	conf_class=E	product=Nodule-specific glycine-rich protein 1H
5_35313877_alone	5	35313171	35314583	35311047	35319866	ID=Medtr5g084140.1	Parent=Medtr5g084140	Name=Medtr5g084140.1	conf_class=H	product=Nodule-specific glycine-rich protein 1E
5_35351533_alone	5	35350827	35352239	35352087	35352994	ID=Medtr5g084270.1	Parent=Medtr5g084270	Name=Medtr5g084270.1	conf_class=I	product=Unknown protein
5_35351536_alone	5	35350830	35352242	35352087	35352994	ID=Medtr5g084270.1	Parent=Medtr5g084270	Name=Medtr5g084270.1	conf_class=I	product=Unknown protein
5_35351547_alone	5	35350841	35352253	35352087	35352994	ID=Medtr5g084270.1	Parent=Medtr5g084270	Name=Medtr5g084270.1	conf_class=I	product=Unknown protein
5_35707130_alone	5	35706424	35707836	35705646	35706475	ID=Medtr5g085090.1	Parent=Medtr5g085090	Name=Medtr5g085090.1	conf_class=H	product=Unknown protein
5_35716469_alone	5	35715763	35717175	35717125	35717310	ID=Medtr5g085110.1	Parent=Medtr5g085110	Name=Medtr5g085110.1	conf_class=L	product=Unknown protein
5_35843998_alone	5	35843292	35844704	35834510	35854283	ID=Medtr5g085310.1	Parent=Medtr5g085310	Name=Medtr5g085310.1	conf_class=H	product=Histone acetyltransferase
5_35853541_alone	5	35852835	35854247	35834510	35854283	ID=Medtr5g085310.1	Parent=Medtr5g085310	Name=Medtr5g085310.1	conf_class=H	product=Histone acetyltransferase
5_35855904_alone	5	35855198	35856610	35856164	35856970	ID=Medtr5g085320.1	Parent=Medtr5g085320	Name=Medtr5g085320.1	conf_class=L	product=Unknown protein
5_36073447_alone	5	36072741	36074153	36073161	36073833	ID=Medtr5g085840.1	Parent=Medtr5g085840	Name=Medtr5g085840.1	conf_class=L	product=Unknown protein
5_36100669_alone	5	36099963	36101375	36098170	36102286	ID=Medtr5g085870.1	Parent=Medtr5g085870	Name=Medtr5g085870.1	conf_class=E	product=UBA and UBX domain-containing protein
5_36102143_alone	5	36101437	36102849	36098170	36102286	ID=Medtr5g085870.1	Parent=Medtr5g085870	Name=Medtr5g085870.1	conf_class=E	product=UBA and UBX domain-containing protein
5_36106046_alone	5	36105340	36106752	36103972	36110447	ID=Medtr5g085880.1	Parent=Medtr5g085880	Name=Medtr5g085880.1	conf_class=H	product=Protein FAM91A1
5_36113484_alone	5	36112778	36114190	36114090	36116853	ID=Medtr5g085900.1	Parent=Medtr5g085900	Name=Medtr5g085900.1	conf_class=F	product=Unknown protein
5_36117668_alone	5	36116962	36118374	36117976	36122632	ID=Medtr5g085910.1	Parent=Medtr5g085910	Name=Medtr5g085910.1	conf_class=H	product=Receptor protein kinase-like protein
5_36155604_alone	5	36154898	36156310	36150707	36155355	ID=Medtr5g085970.1	Parent=Medtr5g085970	Name=Medtr5g085970.1	conf_class=H	product=Receptor kinase
5_36155604_alone	5	36154898	36156310	36156035	36159395	ID=Medtr5g085980.1	Parent=Medtr5g085980	Name=Medtr5g085980.1	conf_class=F	product=Unknown protein
5_37281307_alone	5	37280601	37282013	37277966	37281091	ID=Medtr5g088320.1	Parent=Medtr5g088320	Name=Medtr5g088320.1	conf_class=F	product=Calmodulin
5_37339045_alone	5	37338339	37339751	37338251	37338877	ID=Medtr5g088410.1	Parent=Medtr5g088410	Name=Medtr5g088410.1	conf_class=H	product=RNA-binding protein PNO1
5_37423430_alone	5	37422724	37424136	37423668	37425187	ID=Medtr5g088650.1	Parent=Medtr5g088650	Name=Medtr5g088650.1	conf_class=E	product=Unknown protein
5_37425594_alone	5	37424888	37426300	37423668	37425187	ID=Medtr5g088650.1	Parent=Medtr5g088650	Name=Medtr5g088650.1	conf_class=E	product=Unknown protein
5_37778905_alone	5	37778199	37779611	37773692	37784212	ID=Medtr5g089330.1	Parent=Medtr5g089330	Name=Medtr5g089330.1	conf_class=E	product=Peptidyl-prolyl cis-trans isomerase C
5_38894178_alone	5	38893472	38894884	38888297	38893618	ID=Medtr5g091570.1	Parent=Medtr5g091570	Name=Medtr5g091570.1	conf_class=E	product=Unknown protein
5_39318702_alone	5	39317996	39319408	39302194	39321224	ID=Medtr5g092370.1	Parent=Medtr5g092370	Name=Medtr5g092370.1	conf_class=E	product=HEAT repeat-containing protein
5_39887122_alone	5	39886416	39887828	39885471	39886739	ID=Medtr5g093730.1	Parent=Medtr5g093730	Name=Medtr5g093730.1	conf_class=I	product=Unknown protein
5_40305655_alone	5	40304949	40306361	40306157	40309320	ID=Medtr5g094610.1	Parent=Medtr5g094610	Name=Medtr5g094610.1	conf_class=E	product=mTERF domain-containing protein
5_40305655_alone	5	40304949	40306361	40303968	40305300	ID=Medtr5g094600.1	Parent=Medtr5g094600	Name=Medtr5g094600.1	conf_class=F	product=Unknown protein
5_40323912_alone	5	40323206	40324618	40323424	40323627	ID=Medtr5g094650.1	Parent=Medtr5g094650	Name=Medtr5g094650.1	conf_class=L	product=Unknown protein
5_40326314_alone	5	40325608	40327020	40326999	40328711	ID=Medtr5g094660.1	Parent=Medtr5g094660	Name=Medtr5g094660.1	conf_class=H	product=Cytochrome P450
5_40329809_alone	5	40329103	40330515	40330405	40331396	ID=Medtr5g094670.1	Parent=Medtr5g094670	Name=Medtr5g094670.1	conf_class=H	product=Cytochrome P450 CYP71D176
5_40331802_alone	5	40331096	40332508	40330405	40331396	ID=Medtr5g094670.1	Parent=Medtr5g094670	Name=Medtr5g094670.1	conf_class=H	product=Cytochrome P450 CYP71D176
5_40350166_alone	5	40349460	40350872	40350846	40351905	ID=Medtr5g094730.1	Parent=Medtr5g094730	Name=Medtr5g094730.1	conf_class=F	product=Unknown protein
5_41128892_alone	5	41128186	41129598	41125832	41129100	ID=Medtr5g096430.1	Parent=Medtr5g096430	Name=Medtr5g096430.1	conf_class=F	product=Heat shock protein
5_41230594_alone	5	41229888	41231300	41229357	41230442	ID=Medtr5g096650.1	Parent=Medtr5g096650	Name=Medtr5g096650.1	conf_class=L	product=Unknown protein
5_41595183_alone	5	41594477	41595889	41593793	41595998	ID=Medtr5g097340.1	Parent=Medtr5g097340	Name=Medtr5g097340.1	conf_class=I	product=Unknown protein
5_4808621_alone	5	4807915	4809327	4807559	4809645	ID=Medtr5g014890.1	Parent=Medtr5g014890	Name=Medtr5g014890.1	conf_class=F	product=Homeobox-leucine zipper protein HOX27
5_655398_alone	5	654692	656104	654478	657382	ID=Medtr5g006390.1	Parent=Medtr5g006390	Name=Medtr5g006390.1	conf_class=E	product=Calmodulin protein kinase
5_68907_alone	5	68201	69613	68552	71453	ID=Medtr5g005150.1	Parent=Medtr5g005150	Name=Medtr5g005150.1	conf_class=F	product=Histone deacetylase
5_7389869_alone	5	7389163	7390575	7388452	7389670	ID=Medtr5g020060.1	Parent=Medtr5g020060	Name=Medtr5g020060.1	conf_class=F	product=Unknown protein
5_7751726_alone	5	7751020	7752432	7751771	7752013	ID=Medtr5g020880.1	Parent=Medtr5g020880	Name=Medtr5g020880.1	conf_class=H	product=Unknown protein
5_7783795_alone	5	7783089	7784501	7784485	7791673	ID=Medtr5g020980.1	Parent=Medtr5g020980	Name=Medtr5g020980.1	conf_class=E	product=Cell division protease ftsH homolog
5_7787234_alone	5	7786528	7787940	7784485	7791673	ID=Medtr5g020980.1	Parent=Medtr5g020980	Name=Medtr5g020980.1	conf_class=E	product=Cell division protease ftsH homolog
5_7916102_alone	5	7915396	7916808	7910954	7918622	ID=Medtr5g021230.1	Parent=Medtr5g021230	Name=Medtr5g021230.1	conf_class=H	product=(Dimethylallyl)adenosine tRNA methylthiotransferase miaB
5_7916159_alone	5	7915453	7916865	7910954	7918622	ID=Medtr5g021230.1	Parent=Medtr5g021230	Name=Medtr5g021230.1	conf_class=H	product=(Dimethylallyl)adenosine tRNA methylthiotransferase miaB
5_8944050_alone	5	8943344	8944756	8944735	8953212	ID=Medtr5g023150.1	Parent=Medtr5g023150	Name=Medtr5g023150.1	conf_class=E	product=Dual specificity protein kinase pyk2
5_9160385_alone	5	9159679	9161091	9159275	9161690	ID=Medtr5g023720.1	Parent=Medtr5g023720	Name=Medtr5g023720.1	conf_class=I	product=Unknown protein
5_9161988_alone	5	9161282	9162694	9159275	9161690	ID=Medtr5g023720.1	Parent=Medtr5g023720	Name=Medtr5g023720.1	conf_class=I	product=Unknown protein
6_10378564_alone	6	10377858	10379270	10379007	10382489	ID=Medtr6g051800.1	Parent=Medtr6g051800	Name=Medtr6g051800.1	conf_class=H	product=Receptor-like protein kinase
6_10390158_alone	6	10389452	10390864	10388232	10391182	ID=Medtr6g051830.1	Parent=Medtr6g051830	Name=Medtr6g051830.1	conf_class=H	product=DNA repair and recombination protein PIF1
6_10390172_alone	6	10389466	10390878	10388232	10391182	ID=Medtr6g051830.1	Parent=Medtr6g051830	Name=Medtr6g051830.1	conf_class=H	product=DNA repair and recombination protein PIF1
6_10390182_alone	6	10389476	10390888	10388232	10391182	ID=Medtr6g051830.1	Parent=Medtr6g051830	Name=Medtr6g051830.1	conf_class=H	product=DNA repair and recombination protein PIF1
6_10390194_alone	6	10389488	10390900	10388232	10391182	ID=Medtr6g051830.1	Parent=Medtr6g051830	Name=Medtr6g051830.1	conf_class=H	product=DNA repair and recombination protein PIF1
6_10390200_alone	6	10389494	10390906	10388232	10391182	ID=Medtr6g051830.1	Parent=Medtr6g051830	Name=Medtr6g051830.1	conf_class=H	product=DNA repair and recombination protein PIF1
6_10390214_alone	6	10389508	10390920	10388232	10391182	ID=Medtr6g051830.1	Parent=Medtr6g051830	Name=Medtr6g051830.1	conf_class=H	product=DNA repair and recombination protein PIF1
6_10390218_alone	6	10389512	10390924	10388232	10391182	ID=Medtr6g051830.1	Parent=Medtr6g051830	Name=Medtr6g051830.1	conf_class=H	product=DNA repair and recombination protein PIF1
6_10390231_alone	6	10389525	10390937	10388232	10391182	ID=Medtr6g051830.1	Parent=Medtr6g051830	Name=Medtr6g051830.1	conf_class=H	product=DNA repair and recombination protein PIF1
6_10390738_alone	6	10390032	10391444	10388232	10391182	ID=Medtr6g051830.1	Parent=Medtr6g051830	Name=Medtr6g051830.1	conf_class=H	product=DNA repair and recombination protein PIF1
6_10390771_alone	6	10390065	10391477	10388232	10391182	ID=Medtr6g051830.1	Parent=Medtr6g051830	Name=Medtr6g051830.1	conf_class=H	product=DNA repair and recombination protein PIF1
6_10390879_alone	6	10390173	10391585	10388232	10391182	ID=Medtr6g051830.1	Parent=Medtr6g051830	Name=Medtr6g051830.1	conf_class=H	product=DNA repair and recombination protein PIF1
6_10391090_alone	6	10390384	10391796	10388232	10391182	ID=Medtr6g051830.1	Parent=Medtr6g051830	Name=Medtr6g051830.1	conf_class=H	product=DNA repair and recombination protein PIF1
6_11213209_alone	6	11212503	11213915	11212570	11212830	ID=Medtr6g054980.1	Parent=Medtr6g054980	Name=Medtr6g054980.1	conf_class=L	product=Unknown protein
6_13854123_alone	6	13853417	13854829	13853322	13854442	ID=Medtr6g068980.1	Parent=Medtr6g068980	Name=Medtr6g068980.1	conf_class=H	product=Unknown protein
6_14794330_alone	6	14793624	14795036	14794693	14795600	ID=Medtr6g071450.1	Parent=Medtr6g071450	Name=Medtr6g071450.1	conf_class=E	product=Unknown protein
6_1563589_alone	6	1562883	1564295	1562546	1564452	ID=Medtr6g007980.2	Parent=Medtr6g007980	Name=Medtr6g007980.2	conf_class=F	product=Unknown protein
6_1563589_alone	6	1562883	1564295	1562546	1563925	ID=Medtr6g007980.4	Parent=Medtr6g007980	Name=Medtr6g007980.4	conf_class=F	product=Unknown protein
6_1563589_alone	6	1562883	1564295	1562546	1565500	ID=Medtr6g007980.1	Parent=Medtr6g007980	Name=Medtr6g007980.1	conf_class=F	product=Unknown protein
6_16285036_alone	6	16284330	16285742	16284912	16288617	ID=Medtr6g074610.1	Parent=Medtr6g074610	Name=Medtr6g074610.1	conf_class=H	product=Unknown protein
6_16433932_alone	6	16433226	16434638	16432784	16436035	ID=Medtr6g074890.1	Parent=Medtr6g074890	Name=Medtr6g074890.1	conf_class=I	product=Unknown protein
6_16519646_alone	6	16518940	16520352	16518989	16519447	ID=Medtr6g075040.1	Parent=Medtr6g075040	Name=Medtr6g075040.1	conf_class=H	product=Unknown protein
6_16519646_alone	6	16518940	16520352	16519561	16520749	ID=Medtr6g075050.1	Parent=Medtr6g075050	Name=Medtr6g075050.1	conf_class=H	product=Unknown protein
6_16696211_alone	6	16695505	16696917	16696552	16697073	ID=Medtr6g075610.1	Parent=Medtr6g075610	Name=Medtr6g075610.1	conf_class=I	product=Unknown protein
6_16696211_alone	6	16695505	16696917	16695379	16696396	ID=Medtr6g075600.1	Parent=Medtr6g075600	Name=Medtr6g075600.1	conf_class=I	product=Unknown protein
6_17704238_alone	6	17703532	17704944	17704618	17705010	ID=Medtr6g078640.1	Parent=Medtr6g078640	Name=Medtr6g078640.1	conf_class=L	product=Unknown protein
6_17801259_alone	6	17800553	17801965	17801785	17802528	ID=Medtr6g078800.1	Parent=Medtr6g078800	Name=Medtr6g078800.1	conf_class=L	product=Unknown protein
6_1815860_alone	6	1815154	1816566	1815893	1816111	ID=Medtr6g008580.1	Parent=Medtr6g008580	Name=Medtr6g008580.1	conf_class=H	product=Unknown protein
6_1819279_alone	6	1818573	1819985	1818785	1821331	ID=Medtr6g008600.1	Parent=Medtr6g008600	Name=Medtr6g008600.1	conf_class=H	product=Cytochrome P450
6_18870242_alone	6	18869536	18870948	18870613	18871071	ID=Medtr6g082070.1	Parent=Medtr6g082070	Name=Medtr6g082070.1	conf_class=H	product=Unknown protein
6_1911096_alone	6	1910390	1911802	1910105	1921590	ID=Medtr6g008800.1	Parent=Medtr6g008800	Name=Medtr6g008800.1	conf_class=H	product=ABC transporter B family member
6_1916089_alone	6	1915383	1916795	1910105	1921590	ID=Medtr6g008800.1	Parent=Medtr6g008800	Name=Medtr6g008800.1	conf_class=H	product=ABC transporter B family member
6_19329224_alone	6	19328518	19329930	19326543	19332072	ID=Medtr6g083730.1	Parent=Medtr6g083730	Name=Medtr6g083730.1	conf_class=E	product=Unknown protein
6_19424970_alone	6	19424264	19425676	19424103	19424279	ID=Medtr6g083910.1	Parent=Medtr6g083910	Name=Medtr6g083910.1	conf_class=L	product=Unknown protein
6_19442523_alone	6	19441817	19443229	19438280	19445140	ID=Medtr6g083940.1	Parent=Medtr6g083940	Name=Medtr6g083940.1	conf_class=E	product=STAM-binding protein
6_21030878_alone	6	21030172	21031584	21030664	21030915	ID=Medtr6g088150.1	Parent=Medtr6g088150	Name=Medtr6g088150.1	conf_class=H	product=Unknown protein
6_21030878_alone	6	21030172	21031584	21031226	21032399	ID=Medtr6g088160.1	Parent=Medtr6g088160	Name=Medtr6g088160.1	conf_class=I	product=Unknown protein
6_2124563_alone	6	2123857	2125269	2121495	2128249	ID=Medtr6g009150.1	Parent=Medtr6g009150	Name=Medtr6g009150.1	conf_class=H	product=ABC transporter B family member
6_2287512_alone	6	2286806	2288218	2283561	2288270	ID=Medtr6g009450.1	Parent=Medtr6g009450	Name=Medtr6g009450.1	conf_class=I	product=Unknown protein
6_2305454_alone	6	2304748	2306160	2304521	2307815	ID=Medtr6g009500.1	Parent=Medtr6g009500	Name=Medtr6g009500.1	conf_class=E	product=FACT complex subunit SPT16
6_23137136_alone	6	23136430	23137842	23133583	23137514	ID=Medtr6g092700.1	Parent=Medtr6g092700	Name=Medtr6g092700.1	conf_class=F	product=Thioredoxin-like protein
6_2317449_alone	6	2316743	2318155	2316864	2318021	ID=Medtr6g009530.1	Parent=Medtr6g009530	Name=Medtr6g009530.1	conf_class=L	product=Unknown protein
6_2317468_alone	6	2316762	2318174	2316864	2318021	ID=Medtr6g009530.1	Parent=Medtr6g009530	Name=Medtr6g009530.1	conf_class=L	product=Unknown protein
6_2421914_alone	6	2421208	2422620	2421970	2423536	ID=Medtr6g009770.1	Parent=Medtr6g009770	Name=Medtr6g009770.1	conf_class=H	product=Mitochondrial chaperone BCS1
6_2510565_alone	6	2509859	2511271	2508825	2510105	ID=Medtr6g010890.1	Parent=Medtr6g010890	Name=Medtr6g010890.1	conf_class=H	product=Unknown protein
6_2841186_alone	6	2840480	2841892	2838897	2842119	ID=Medtr6g012280.1	Parent=Medtr6g012280	Name=Medtr6g012280.1	conf_class=E	product=Zinc finger-homeodomain protein
6_619277_alone	6	618571	619983	618466	619187	ID=Medtr6g005900.1	Parent=Medtr6g005900	Name=Medtr6g005900.1	conf_class=H	product=Unknown protein
6_627368_alone	6	626662	628074	625345	629167	ID=Medtr6g005920.1	Parent=Medtr6g005920	Name=Medtr6g005920.1	conf_class=H	product=Coatomer subunit beta'-1
6_630201_alone	6	629495	630907	630681	631028	ID=Medtr6g005940.1	Parent=Medtr6g005940	Name=Medtr6g005940.1	conf_class=I	product=Unknown protein
6_7673327_alone	6	7672621	7674033	7671708	7673221	ID=Medtr6g041920.1	Parent=Medtr6g041920	Name=Medtr6g041920.1	conf_class=H	product=Unknown protein
6_9803987_alone	6	9803281	9804693	9802020	9805449	ID=Medtr6g046620.1	Parent=Medtr6g046620	Name=Medtr6g046620.1	conf_class=E	product=NBS-LRR resistance protein
6_9937612_alone	6	9936906	9938318	9936849	9937932	ID=Medtr6g046960.1	Parent=Medtr6g046960	Name=Medtr6g046960.1	conf_class=E	product=Unknown protein
7_10825942_alone	7	10825236	10826648	10825652	10826166	ID=Medtr7g037720.1	Parent=Medtr7g037720	Name=Medtr7g037720.1	conf_class=H	product=Unknown protein
7_10927769_alone	7	10927063	10928475	10926141	10927718	ID=Medtr7g037930.1	Parent=Medtr7g037930	Name=Medtr7g037930.1	conf_class=H	product=CAAX prenyl protease 1 homolog
7_10927769_alone	7	10927063	10928475	10928312	10930757	ID=Medtr7g037940.1	Parent=Medtr7g037940	Name=Medtr7g037940.1	conf_class=H	product=CAAX prenyl protease 1 homolog
7_10947000_alone	7	10946294	10947706	10947141	10949787	ID=Medtr7g038000.1	Parent=Medtr7g038000	Name=Medtr7g038000.1	conf_class=H	product=Zinc finger CCCH domain-containing protein
7_10951326_alone	7	10950620	10952032	10951617	10951799	ID=Medtr7g038010.1	Parent=Medtr7g038010	Name=Medtr7g038010.1	conf_class=L	product=Unknown protein
7_10952047_alone	7	10951341	10952753	10951617	10951799	ID=Medtr7g038010.1	Parent=Medtr7g038010	Name=Medtr7g038010.1	conf_class=L	product=Unknown protein
7_11057356_alone	7	11056650	11058062	11057251	11062088	ID=Medtr7g038260.1	Parent=Medtr7g038260	Name=Medtr7g038260.1	conf_class=E	product=NF-kappa-B-activating protein
7_11936147_alone	7	11935441	11936853	11935810	11936124	ID=Medtr7g045850.1	Parent=Medtr7g045850	Name=Medtr7g045850.1	conf_class=H	product=Unknown protein
7_14571589_alone	7	14570883	14572295	14570839	14574819	ID=Medtr7g055700.1	Parent=Medtr7g055700	Name=Medtr7g055700.1	conf_class=F	product=GTP cyclohydrolase I
7_15319866_alone	7	15319160	15320572	15320360	15324390	ID=Medtr7g058750.1	Parent=Medtr7g058750	Name=Medtr7g058750.1	conf_class=E	product=Laccase
7_15767887_alone	7	15767181	15768593	15766830	15767575	ID=Medtr7g059860.1	Parent=Medtr7g059860	Name=Medtr7g059860.1	conf_class=H	product=Unknown protein
7_15767887_alone	7	15767181	15768593	15768204	15768770	ID=Medtr7g059870.1	Parent=Medtr7g059870	Name=Medtr7g059870.1	conf_class=H	product=Unknown protein
7_17539523_alone	7	17538817	17540229	17539741	17541451	ID=Medtr7g068230.1	Parent=Medtr7g068230	Name=Medtr7g068230.1	conf_class=I	product=Unknown protein
7_17539523_alone	7	17538817	17540229	17534972	17539135	ID=Medtr7g068220.1	Parent=Medtr7g068220	Name=Medtr7g068220.1	conf_class=F	product=Unknown protein
7_17541529_alone	7	17540823	17542235	17539741	17541451	ID=Medtr7g068230.1	Parent=Medtr7g068230	Name=Medtr7g068230.1	conf_class=I	product=Unknown protein
7_18010058_alone	7	18009352	18010764	18009987	18011830	ID=Medtr7g069910.1	Parent=Medtr7g069910	Name=Medtr7g069910.1	conf_class=H	product=Unknown protein
7_18326795_alone	7	18326089	18327501	18326478	18327211	ID=Medtr7g070600.1	Parent=Medtr7g070600	Name=Medtr7g070600.1	conf_class=L	product=Unknown protein
7_20702673_alone	7	20701967	20703379	20703127	20708399	ID=Medtr7g075890.1	Parent=Medtr7g075890	Name=Medtr7g075890.1	conf_class=H	product=Xylem serine proteinase
7_21843276_alone	7	21842570	21843982	21840959	21843078	ID=Medtr7g078270.1	Parent=Medtr7g078270	Name=Medtr7g078270.1	conf_class=H	product=Tir-nbs-lrr resistance protein
7_21843276_alone	7	21842570	21843982	21843298	21844085	ID=Medtr7g078280.1	Parent=Medtr7g078280	Name=Medtr7g078280.1	conf_class=L	product=Unknown protein
7_21990983_alone	7	21990277	21991689	21988920	21993023	ID=Medtr7g078630.1	Parent=Medtr7g078630	Name=Medtr7g078630.1	conf_class=H	product=Cysteine protease
7_22368450_alone	7	22367744	22369156	22368873	22369182	ID=Medtr7g079390.1	Parent=Medtr7g079390	Name=Medtr7g079390.1	conf_class=H	product=Unknown protein
7_22368454_alone	7	22367748	22369160	22368873	22369182	ID=Medtr7g079390.1	Parent=Medtr7g079390	Name=Medtr7g079390.1	conf_class=H	product=Unknown protein
7_22514164_alone	7	22513458	22514870	22511759	22514497	ID=Medtr7g079680.1	Parent=Medtr7g079680	Name=Medtr7g079680.1	conf_class=E	product=Unknown protein
7_22732754_alone	7	22732048	22733460	22728272	22735434	ID=Medtr7g080180.1	Parent=Medtr7g080180	Name=Medtr7g080180.1	conf_class=F	product=Serine carboxypeptidase-like protein
7_23473908_alone	7	23473202	23474614	23474171	23474461	ID=Medtr7g081360.1	Parent=Medtr7g081360	Name=Medtr7g081360.1	conf_class=L	product=Unknown protein
7_24741045_alone	7	24740339	24741751	24740930	24741242	ID=Medtr7g083630.1	Parent=Medtr7g083630	Name=Medtr7g083630.1	conf_class=L	product=Unknown protein
7_24855698_alone	7	24854992	24856404	24856003	24856353	ID=Medtr7g083850.1	Parent=Medtr7g083850	Name=Medtr7g083850.1	conf_class=H	product=Unknown protein
7_24855809_alone	7	24855103	24856515	24856003	24856353	ID=Medtr7g083850.1	Parent=Medtr7g083850	Name=Medtr7g083850.1	conf_class=H	product=Unknown protein
7_25349025_alone	7	25348319	25349731	25341480	25350623	ID=Medtr7g084850.1	Parent=Medtr7g084850	Name=Medtr7g084850.1	conf_class=E	product=Acetyl-coenzyme A synthetase
7_26635025_alone	7	26634319	26635731	26634157	26634944	ID=Medtr7g087220.1	Parent=Medtr7g087220	Name=Medtr7g087220.1	conf_class=I	product=Unknown protein
7_26643680_alone	7	26642974	26644386	26642584	26643267	ID=Medtr7g087240.1	Parent=Medtr7g087240	Name=Medtr7g087240.1	conf_class=L	product=Unknown protein
7_26643680_alone	7	26642974	26644386	26643946	26648553	ID=Medtr7g087250.1	Parent=Medtr7g087250	Name=Medtr7g087250.1	conf_class=F	product=Protein grpE
7_26645699_alone	7	26644993	26646405	26643946	26648553	ID=Medtr7g087250.1	Parent=Medtr7g087250	Name=Medtr7g087250.1	conf_class=F	product=Protein grpE
7_26737566_alone	7	26736860	26738272	26734934	26738361	ID=Medtr7g087400.1	Parent=Medtr7g087400	Name=Medtr7g087400.1	conf_class=H	product=Protein TRANSPARENT TESTA
7_26738438_alone	7	26737732	26739144	26734934	26738361	ID=Medtr7g087400.1	Parent=Medtr7g087400	Name=Medtr7g087400.1	conf_class=H	product=Protein TRANSPARENT TESTA
7_26745796_alone	7	26745090	26746502	26746297	26749774	ID=Medtr7g087410.1	Parent=Medtr7g087410	Name=Medtr7g087410.1	conf_class=E	product=Protein TRANSPARENT TESTA
7_26756913_alone	7	26756207	26757619	26756005	26756521	ID=Medtr7g087420.1	Parent=Medtr7g087420	Name=Medtr7g087420.1	conf_class=L	product=Unknown protein
7_26756913_alone	7	26756207	26757619	26757398	26760261	ID=Medtr7g087430.1	Parent=Medtr7g087430	Name=Medtr7g087430.1	conf_class=H	product=Protein TRANSPARENT TESTA
7_26758490_alone	7	26757784	26759196	26757398	26760261	ID=Medtr7g087430.1	Parent=Medtr7g087430	Name=Medtr7g087430.1	conf_class=H	product=Protein TRANSPARENT TESTA
7_26759073_alone	7	26758367	26759779	26757398	26760261	ID=Medtr7g087430.1	Parent=Medtr7g087430	Name=Medtr7g087430.1	conf_class=H	product=Protein TRANSPARENT TESTA
7_26759074_alone	7	26758368	26759780	26757398	26760261	ID=Medtr7g087430.1	Parent=Medtr7g087430	Name=Medtr7g087430.1	conf_class=H	product=Protein TRANSPARENT TESTA
7_26759590_alone	7	26758884	26760296	26757398	26760261	ID=Medtr7g087430.1	Parent=Medtr7g087430	Name=Medtr7g087430.1	conf_class=H	product=Protein TRANSPARENT TESTA
7_26759841_alone	7	26759135	26760547	26757398	26760261	ID=Medtr7g087430.1	Parent=Medtr7g087430	Name=Medtr7g087430.1	conf_class=H	product=Protein TRANSPARENT TESTA
7_26759887_alone	7	26759181	26760593	26757398	26760261	ID=Medtr7g087430.1	Parent=Medtr7g087430	Name=Medtr7g087430.1	conf_class=H	product=Protein TRANSPARENT TESTA
7_26760354_alone	7	26759648	26761060	26757398	26760261	ID=Medtr7g087430.1	Parent=Medtr7g087430	Name=Medtr7g087430.1	conf_class=H	product=Protein TRANSPARENT TESTA
7_26762095_alone	7	26761389	26762801	26761202	26765189	ID=Medtr7g087440.1	Parent=Medtr7g087440	Name=Medtr7g087440.1	conf_class=F	product=ELMO domain-containing protein A
7_26765006_alone	7	26764300	26765712	26761202	26765189	ID=Medtr7g087440.1	Parent=Medtr7g087440	Name=Medtr7g087440.1	conf_class=F	product=ELMO domain-containing protein A
7_26769014_alone	7	26768308	26769720	26768114	26778159	ID=Medtr7g087450.1	Parent=Medtr7g087450	Name=Medtr7g087450.1	conf_class=E	product=Regulation of nuclear pre-mRNA domain-containing protein 1B
7_26769363_alone	7	26768657	26770069	26768114	26778159	ID=Medtr7g087450.1	Parent=Medtr7g087450	Name=Medtr7g087450.1	conf_class=E	product=Regulation of nuclear pre-mRNA domain-containing protein 1B
7_26772501_alone	7	26771795	26773207	26768114	26778159	ID=Medtr7g087450.1	Parent=Medtr7g087450	Name=Medtr7g087450.1	conf_class=E	product=Regulation of nuclear pre-mRNA domain-containing protein 1B
7_26775021_alone	7	26774315	26775727	26768114	26778159	ID=Medtr7g087450.1	Parent=Medtr7g087450	Name=Medtr7g087450.1	conf_class=E	product=Regulation of nuclear pre-mRNA domain-containing protein 1B
7_26775567_alone	7	26774861	26776273	26768114	26778159	ID=Medtr7g087450.1	Parent=Medtr7g087450	Name=Medtr7g087450.1	conf_class=E	product=Regulation of nuclear pre-mRNA domain-containing protein 1B
7_26777378_alone	7	26776672	26778084	26768114	26778159	ID=Medtr7g087450.1	Parent=Medtr7g087450	Name=Medtr7g087450.1	conf_class=E	product=Regulation of nuclear pre-mRNA domain-containing protein 1B
7_26780955_alone	7	26780249	26781661	26781406	26784576	ID=Medtr7g087460.1	Parent=Medtr7g087460	Name=Medtr7g087460.1	conf_class=H	product=Transcription elongation factor SPT6
7_26781477_alone	7	26780771	26782183	26781406	26784576	ID=Medtr7g087460.1	Parent=Medtr7g087460	Name=Medtr7g087460.1	conf_class=H	product=Transcription elongation factor SPT6
7_26782319_alone	7	26781613	26783025	26781406	26784576	ID=Medtr7g087460.1	Parent=Medtr7g087460	Name=Medtr7g087460.1	conf_class=H	product=Transcription elongation factor SPT6
7_26784423_alone	7	26783717	26785129	26781406	26784576	ID=Medtr7g087460.1	Parent=Medtr7g087460	Name=Medtr7g087460.1	conf_class=H	product=Transcription elongation factor SPT6
7_26795667_alone	7	26794961	26796373	26795323	26798184	ID=Medtr7g087480.1	Parent=Medtr7g087480	Name=Medtr7g087480.1	conf_class=E	product=FAR1-related protein
7_26795697_alone	7	26794991	26796403	26795323	26798184	ID=Medtr7g087480.1	Parent=Medtr7g087480	Name=Medtr7g087480.1	conf_class=E	product=FAR1-related protein
7_26807319_alone	7	26806613	26808025	26807229	26809402	ID=Medtr7g087500.1	Parent=Medtr7g087500	Name=Medtr7g087500.1	conf_class=H	product=CRAL-TRIO domain-containing protein
7_26833648_alone	7	26832942	26834354	26832613	26833231	ID=Medtr7g087540.1	Parent=Medtr7g087540	Name=Medtr7g087540.1	conf_class=H	product=Unknown protein
7_26912126_alone	7	26911420	26912832	26911705	26911914	ID=Medtr7g087720.1	Parent=Medtr7g087720	Name=Medtr7g087720.1	conf_class=L	product=Unknown protein
7_26931039_alone	7	26930333	26931745	26928087	26931061	ID=Medtr7g087760.1	Parent=Medtr7g087760	Name=Medtr7g087760.1	conf_class=H	product=Unknown protein
7_27058034_alone	7	27057328	27058740	27053966	27057463	ID=Medtr7g088040.1	Parent=Medtr7g088040	Name=Medtr7g088040.1	conf_class=E	product=Unknown protein
7_27069327_alone	7	27068621	27070033	27068821	27069618	ID=Medtr7g088060.1	Parent=Medtr7g088060	Name=Medtr7g088060.1	conf_class=E	product=Unknown protein
7_27069375_alone	7	27068669	27070081	27068821	27069618	ID=Medtr7g088060.1	Parent=Medtr7g088060	Name=Medtr7g088060.1	conf_class=E	product=Unknown protein
7_27072286_alone	7	27071580	27072992	27070797	27075170	ID=Medtr7g088070.1	Parent=Medtr7g088070	Name=Medtr7g088070.1	conf_class=F	product=Myb family transcription factor APL
7_27076874_alone	7	27076168	27077580	27075928	27076823	ID=Medtr7g088080.1	Parent=Medtr7g088080	Name=Medtr7g088080.1	conf_class=H	product=Unknown protein
7_27080376_alone	7	27079670	27081082	27079556	27083259	ID=Medtr7g088090.1	Parent=Medtr7g088090	Name=Medtr7g088090.1	conf_class=E	product=ABSCISIC ACID-INSENSITIVE 5-like protein
7_27080873_alone	7	27080167	27081579	27079556	27083259	ID=Medtr7g088090.1	Parent=Medtr7g088090	Name=Medtr7g088090.1	conf_class=E	product=ABSCISIC ACID-INSENSITIVE 5-like protein
7_27083572_alone	7	27082866	27084278	27079556	27083259	ID=Medtr7g088090.1	Parent=Medtr7g088090	Name=Medtr7g088090.1	conf_class=E	product=ABSCISIC ACID-INSENSITIVE 5-like protein
7_27083897_alone	7	27083191	27084603	27079556	27083259	ID=Medtr7g088090.1	Parent=Medtr7g088090	Name=Medtr7g088090.1	conf_class=E	product=ABSCISIC ACID-INSENSITIVE 5-like protein
7_27099485_alone	7	27098779	27100191	27099500	27099874	ID=Medtr7g088130.1	Parent=Medtr7g088130	Name=Medtr7g088130.1	conf_class=H	product=Unknown protein
7_27099917_alone	7	27099211	27100623	27099500	27099874	ID=Medtr7g088130.1	Parent=Medtr7g088130	Name=Medtr7g088130.1	conf_class=H	product=Unknown protein
7_27100134_alone	7	27099428	27100840	27099500	27099874	ID=Medtr7g088130.1	Parent=Medtr7g088130	Name=Medtr7g088130.1	conf_class=H	product=Unknown protein
7_27187791_alone	7	27187085	27188497	27186373	27190229	ID=Medtr7g088310.1	Parent=Medtr7g088310	Name=Medtr7g088310.1	conf_class=F	product=Unknown protein
7_27188207_alone	7	27187501	27188913	27186373	27190229	ID=Medtr7g088310.1	Parent=Medtr7g088310	Name=Medtr7g088310.1	conf_class=F	product=Unknown protein
7_27188299_alone	7	27187593	27189005	27186373	27190229	ID=Medtr7g088310.1	Parent=Medtr7g088310	Name=Medtr7g088310.1	conf_class=F	product=Unknown protein
7_27188657_alone	7	27187951	27189363	27186373	27190229	ID=Medtr7g088310.1	Parent=Medtr7g088310	Name=Medtr7g088310.1	conf_class=F	product=Unknown protein
7_27189819_alone	7	27189113	27190525	27186373	27190229	ID=Medtr7g088310.1	Parent=Medtr7g088310	Name=Medtr7g088310.1	conf_class=F	product=Unknown protein
7_27190799_alone	7	27190093	27191505	27186373	27190229	ID=Medtr7g088310.1	Parent=Medtr7g088310	Name=Medtr7g088310.1	conf_class=F	product=Unknown protein
7_27190884_alone	7	27190178	27191590	27186373	27190229	ID=Medtr7g088310.1	Parent=Medtr7g088310	Name=Medtr7g088310.1	conf_class=F	product=Unknown protein
7_27190887_alone	7	27190181	27191593	27186373	27190229	ID=Medtr7g088310.1	Parent=Medtr7g088310	Name=Medtr7g088310.1	conf_class=F	product=Unknown protein
7_27190891_alone	7	27190185	27191597	27186373	27190229	ID=Medtr7g088310.1	Parent=Medtr7g088310	Name=Medtr7g088310.1	conf_class=F	product=Unknown protein
7_27191724_alone	7	27191018	27192430	27191830	27192036	ID=Medtr7g088320.1	Parent=Medtr7g088320	Name=Medtr7g088320.1	conf_class=L	product=Unknown protein
7_27191762_alone	7	27191056	27192468	27191830	27192036	ID=Medtr7g088320.1	Parent=Medtr7g088320	Name=Medtr7g088320.1	conf_class=L	product=Unknown protein
7_27191764_alone	7	27191058	27192470	27191830	27192036	ID=Medtr7g088320.1	Parent=Medtr7g088320	Name=Medtr7g088320.1	conf_class=L	product=Unknown protein
7_27191817_alone	7	27191111	27192523	27191830	27192036	ID=Medtr7g088320.1	Parent=Medtr7g088320	Name=Medtr7g088320.1	conf_class=L	product=Unknown protein
7_27192142_alone	7	27191436	27192848	27191830	27192036	ID=Medtr7g088320.1	Parent=Medtr7g088320	Name=Medtr7g088320.1	conf_class=L	product=Unknown protein
7_27192204_alone	7	27191498	27192910	27191830	27192036	ID=Medtr7g088320.1	Parent=Medtr7g088320	Name=Medtr7g088320.1	conf_class=L	product=Unknown protein
7_27192335_alone	7	27191629	27193041	27191830	27192036	ID=Medtr7g088320.1	Parent=Medtr7g088320	Name=Medtr7g088320.1	conf_class=L	product=Unknown protein
7_27195285_alone	7	27194579	27195991	27194350	27195894	ID=Medtr7g088330.1	Parent=Medtr7g088330	Name=Medtr7g088330.1	conf_class=E	product=Cytochrome P450
7_27195409	7	27195693	27195693	27194350	27195894	ID=Medtr7g088330.1	Parent=Medtr7g088330	Name=Medtr7g088330.1	conf_class=E	product=Cytochrome P450
7_27195693	7	27195409	27195409	27194350	27195894	ID=Medtr7g088330.1	Parent=Medtr7g088330	Name=Medtr7g088330.1	conf_class=E	product=Cytochrome P450
7_27201236_alone	7	27200530	27201942	27201289	27205785	ID=Medtr7g088350.1	Parent=Medtr7g088350	Name=Medtr7g088350.1	conf_class=E	product=Palmitoyltransferase AKR1
7_27202314_alone	7	27201608	27203020	27201289	27205785	ID=Medtr7g088350.1	Parent=Medtr7g088350	Name=Medtr7g088350.1	conf_class=E	product=Palmitoyltransferase AKR1
7_27204837_alone	7	27204131	27205543	27201289	27205785	ID=Medtr7g088350.1	Parent=Medtr7g088350	Name=Medtr7g088350.1	conf_class=E	product=Palmitoyltransferase AKR1
7_27205322_alone	7	27204616	27206028	27201289	27205785	ID=Medtr7g088350.1	Parent=Medtr7g088350	Name=Medtr7g088350.1	conf_class=E	product=Palmitoyltransferase AKR1
7_27205329_alone	7	27204623	27206035	27201289	27205785	ID=Medtr7g088350.1	Parent=Medtr7g088350	Name=Medtr7g088350.1	conf_class=E	product=Palmitoyltransferase AKR1
7_27212624_alone	7	27211918	27213330	27212713	27216322	ID=Medtr7g088360.1	Parent=Medtr7g088360	Name=Medtr7g088360.1	conf_class=H	product=Palmitoyltransferase PFA4
7_27224016_alone	7	27223310	27224722	27224705	27225530	ID=Medtr7g088390.1	Parent=Medtr7g088390	Name=Medtr7g088390.1	conf_class=I	product=Unknown protein
7_27238157_alone	7	27237451	27238863	27237716	27244137	ID=Medtr7g088420.1	Parent=Medtr7g088420	Name=Medtr7g088420.1	conf_class=H	product=Alpha-L-arabinofuranosidase
7_27250279_alone	7	27249573	27250985	27248557	27254152	ID=Medtr7g088440.1	Parent=Medtr7g088440	Name=Medtr7g088440.1	conf_class=E	product=Alpha-L-arabinofuranosidase
7_27250597_alone	7	27249891	27251303	27248557	27254152	ID=Medtr7g088440.1	Parent=Medtr7g088440	Name=Medtr7g088440.1	conf_class=E	product=Alpha-L-arabinofuranosidase
7_27272911_alone	7	27272205	27273617	27273017	27273238	ID=Medtr7g088480.1	Parent=Medtr7g088480	Name=Medtr7g088480.1	conf_class=L	product=Unknown protein
7_27272986_alone	7	27272280	27273692	27273017	27273238	ID=Medtr7g088480.1	Parent=Medtr7g088480	Name=Medtr7g088480.1	conf_class=L	product=Unknown protein
7_27273125_alone	7	27272419	27273831	27273017	27273238	ID=Medtr7g088480.1	Parent=Medtr7g088480	Name=Medtr7g088480.1	conf_class=L	product=Unknown protein
7_27275718_alone	7	27275012	27276424	27274726	27279993	ID=Medtr7g088490.1	Parent=Medtr7g088490	Name=Medtr7g088490.1	conf_class=F	product=Proteasome subunit beta type
7_27284636_alone	7	27283930	27285342	27281543	27284463	ID=Medtr7g088500.1	Parent=Medtr7g088500	Name=Medtr7g088500.1	conf_class=E	product=E3 ubiquitin-protein ligase
7_27289311_alone	7	27288605	27290017	27288200	27289010	ID=Medtr7g088520.1	Parent=Medtr7g088520	Name=Medtr7g088520.1	conf_class=F	product=50S ribosomal protein
7_27296145_alone	7	27295439	27296851	27291563	27295768	ID=Medtr7g088530.1	Parent=Medtr7g088530	Name=Medtr7g088530.1	conf_class=H	product=D-mannose binding lectin family protein expressed
7_27304294_alone	7	27303588	27305000	27298274	27305520	ID=Medtr7g088540.1	Parent=Medtr7g088540	Name=Medtr7g088540.1	conf_class=E	product=Aladin
7_27306325_alone	7	27305619	27307031	27306826	27309223	ID=Medtr7g088550.1	Parent=Medtr7g088550	Name=Medtr7g088550.1	conf_class=H	product=Unknown protein
7_27321982_alone	7	27321276	27322688	27317745	27321526	ID=Medtr7g088570.1	Parent=Medtr7g088570	Name=Medtr7g088570.1	conf_class=E	product=RING finger protein
7_27322210_alone	7	27321504	27322916	27317745	27321526	ID=Medtr7g088570.1	Parent=Medtr7g088570	Name=Medtr7g088570.1	conf_class=E	product=RING finger protein
7_27334971_alone	7	27334265	27335677	27335664	27336048	ID=Medtr7g088610.1	Parent=Medtr7g088610	Name=Medtr7g088610.1	conf_class=H	product=Unknown protein
7_27352951_alone	7	27352245	27353657	27352007	27358082	ID=Medtr7g088640.1	Parent=Medtr7g088640	Name=Medtr7g088640.1	conf_class=H	product=Disease resistance protein RPS2
7_27357569_alone	7	27356863	27358275	27352007	27358082	ID=Medtr7g088640.1	Parent=Medtr7g088640	Name=Medtr7g088640.1	conf_class=H	product=Disease resistance protein RPS2
7_27373356_alone	7	27372650	27374062	27373315	27374898	ID=Medtr7g088680.2	Parent=Medtr7g088680	Name=Medtr7g088680.2	conf_class=F	product=Nascent polypeptide-associated complex subunit alpha-like protein
7_27373356_alone	7	27372650	27374062	27373032	27374898	ID=Medtr7g088680.1	Parent=Medtr7g088680	Name=Medtr7g088680.1	conf_class=F	product=Nascent polypeptide-associated complex subunit alpha-like protein
7_27389943_alone	7	27389237	27390649	27382410	27393679	ID=Medtr7g088700.1	Parent=Medtr7g088700	Name=Medtr7g088700.1	conf_class=E	product=LCR/BET1
7_27390203_alone	7	27389497	27390909	27382410	27393679	ID=Medtr7g088700.1	Parent=Medtr7g088700	Name=Medtr7g088700.1	conf_class=E	product=LCR/BET1
7_27393360_alone	7	27392654	27394066	27382410	27393679	ID=Medtr7g088700.1	Parent=Medtr7g088700	Name=Medtr7g088700.1	conf_class=E	product=LCR/BET1
7_27409097_alone	7	27408391	27409803	27409378	27409882	ID=Medtr7g088730.1	Parent=Medtr7g088730	Name=Medtr7g088730.1	conf_class=H	product=Unknown protein
7_27410587_alone	7	27409881	27411293	27409378	27409882	ID=Medtr7g088730.1	Parent=Medtr7g088730	Name=Medtr7g088730.1	conf_class=H	product=Unknown protein
7_27415157_alone	7	27414451	27415863	27413981	27421513	ID=Medtr7g088740.2	Parent=Medtr7g088740	Name=Medtr7g088740.2	conf_class=E	product=4-alpha-glucanotransferase
7_27415157_alone	7	27414451	27415863	27411865	27421513	ID=Medtr7g088740.1	Parent=Medtr7g088740	Name=Medtr7g088740.1	conf_class=E	product=4-alpha-glucanotransferase
7_27416332_alone	7	27415626	27417038	27413981	27421513	ID=Medtr7g088740.2	Parent=Medtr7g088740	Name=Medtr7g088740.2	conf_class=E	product=4-alpha-glucanotransferase
7_27416332_alone	7	27415626	27417038	27411865	27421513	ID=Medtr7g088740.1	Parent=Medtr7g088740	Name=Medtr7g088740.1	conf_class=E	product=4-alpha-glucanotransferase
7_27460519_alone	7	27459813	27461225	27460150	27469607	ID=Medtr7g088820.1	Parent=Medtr7g088820	Name=Medtr7g088820.1	conf_class=E	product=Peptide transporter PTR2
7_27534326_alone	7	27533620	27535032	27523776	27538775	ID=Medtr7g088950.1	Parent=Medtr7g088950	Name=Medtr7g088950.1	conf_class=H	product=TMV resistance protein N
7_27534844_alone	7	27534138	27535550	27523776	27538775	ID=Medtr7g088950.1	Parent=Medtr7g088950	Name=Medtr7g088950.1	conf_class=H	product=TMV resistance protein N
7_27537450_alone	7	27536744	27538156	27523776	27538775	ID=Medtr7g088950.1	Parent=Medtr7g088950	Name=Medtr7g088950.1	conf_class=H	product=TMV resistance protein N
7_28469230_alone	7	28468524	28469936	28467292	28469531	ID=Medtr7g090730.1	Parent=Medtr7g090730	Name=Medtr7g090730.1	conf_class=I	product=TIR-NBS-LRR type disease resistance protein
7_2861939_alone	7	2861233	2862645	2861645	2862090	ID=Medtr7g012050.1	Parent=Medtr7g012050	Name=Medtr7g012050.1	conf_class=H	product=Unknown protein
7_28737937_alone	7	28737231	28738643	28737603	28737812	ID=Medtr7g091240.1	Parent=Medtr7g091240	Name=Medtr7g091240.1	conf_class=H	product=Unknown protein
7_28885140_alone	7	28884434	28885846	28882896	28892609	ID=Medtr7g091460.1	Parent=Medtr7g091460	Name=Medtr7g091460.1	conf_class=E	product=Villin-2
7_28889619_alone	7	28888913	28890325	28882896	28892609	ID=Medtr7g091460.1	Parent=Medtr7g091460	Name=Medtr7g091460.1	conf_class=E	product=Villin-2
7_28890927_alone	7	28890221	28891633	28882896	28892609	ID=Medtr7g091460.1	Parent=Medtr7g091460	Name=Medtr7g091460.1	conf_class=E	product=Villin-2
7_29423243_alone	7	29422537	29423949	29421889	29423404	ID=Medtr7g092550.1	Parent=Medtr7g092550	Name=Medtr7g092550.1	conf_class=I	product=Unknown protein
7_29754412_alone	7	29753706	29755118	29754945	29756977	ID=Medtr7g093250.1	Parent=Medtr7g093250	Name=Medtr7g093250.1	conf_class=L	product=Unknown protein
7_29885864_alone	7	29885158	29886570	29883170	29885351	ID=Medtr7g093490.2	Parent=Medtr7g093490	Name=Medtr7g093490.2	conf_class=F	product=Thioredoxin-like protein
7_29885864_alone	7	29885158	29886570	29883170	29885228	ID=Medtr7g093490.3	Parent=Medtr7g093490	Name=Medtr7g093490.3	conf_class=F	product=Thioredoxin-like protein
7_29892277_alone	7	29891571	29892983	29888042	29891655	ID=Medtr7g093500.1	Parent=Medtr7g093500	Name=Medtr7g093500.1	conf_class=F	product=Activator of 90 kDa heat shock protein ATPase homolog
7_29906170_alone	7	29905464	29906876	29906158	29906433	ID=Medtr7g093550.1	Parent=Medtr7g093550	Name=Medtr7g093550.1	conf_class=L	product=Unknown protein
7_29912890_alone	7	29912184	29913596	29913333	29913554	ID=Medtr7g093580.1	Parent=Medtr7g093580	Name=Medtr7g093580.1	conf_class=L	product=Unknown protein
7_29966139_alone	7	29965433	29966845	29964219	29986275	ID=Medtr7g093720.1	Parent=Medtr7g093720	Name=Medtr7g093720.1	conf_class=E	product=Kinesin-like protein
7_30399270_alone	7	30398564	30399976	30399589	30400332	ID=Medtr7g098030.1	Parent=Medtr7g098030	Name=Medtr7g098030.1	conf_class=I	product=Unknown protein
7_32741864_alone	7	32741158	32742570	32741502	32742055	ID=Medtr7g102370.1	Parent=Medtr7g102370	Name=Medtr7g102370.1	conf_class=I	product=Unknown protein
7_3376247_alone	7	3375541	3376953	3374694	3377733	ID=Medtr7g013260.1	Parent=Medtr7g013260	Name=Medtr7g013260.1	conf_class=H	product=UDP-glucosyltransferase HRA25
7_3376269_alone	7	3375563	3376975	3374694	3377733	ID=Medtr7g013260.1	Parent=Medtr7g013260	Name=Medtr7g013260.1	conf_class=H	product=UDP-glucosyltransferase HRA25
7_36332353_alone	7	36331647	36333059	36330613	36334848	ID=Medtr7g112720.1	Parent=Medtr7g112720	Name=Medtr7g112720.1	conf_class=E	product=Heparan-alpha-glucosaminide N-acetyltransferase
7_36747178_alone	7	36746472	36747884	36747506	36748699	ID=Medtr7g113560.1	Parent=Medtr7g113560	Name=Medtr7g113560.1	conf_class=E	product=Unknown protein
7_37129037_alone	7	37128331	37129743	37128268	37133622	ID=Medtr7g114300.1	Parent=Medtr7g114300	Name=Medtr7g114300.1	conf_class=E	product=Cdc2-like protein kinase
7_37236670_alone	7	37235964	37237376	37234158	37236449	ID=Medtr7g114520.1	Parent=Medtr7g114520	Name=Medtr7g114520.1	conf_class=E	product=Alcohol acetyltransferase
7_37245734_alone	7	37245028	37246440	37244216	37248990	ID=Medtr7g114550.1	Parent=Medtr7g114550	Name=Medtr7g114550.1	conf_class=F	product=Benzoyl coenzyme A benzyl alcohol benzoyl transferase
7_37358365_alone	7	37357659	37359071	37358601	37370236	ID=Medtr7g114850.1	Parent=Medtr7g114850	Name=Medtr7g114850.1	conf_class=E	product=Pseudouridylate synthase 7 homolog
7_4123824_alone	7	4123118	4124530	4120226	4124986	ID=Medtr7g016460.1	Parent=Medtr7g016460	Name=Medtr7g016460.1	conf_class=H	product=F-box/LRR-repeat protein
7_4211606_alone	7	4210900	4212312	4212241	4214211	ID=Medtr7g016650.2	Parent=Medtr7g016650	Name=Medtr7g016650.2	conf_class=F	product=DSBA-like thioredoxin domain containing protein
7_4211606_alone	7	4210900	4212312	4212241	4214772	ID=Medtr7g016650.1	Parent=Medtr7g016650	Name=Medtr7g016650.1	conf_class=F	product=DSBA-like thioredoxin domain containing protein
7_4300446_alone	7	4299740	4301152	4300026	4300289	ID=Medtr7g016940.1	Parent=Medtr7g016940	Name=Medtr7g016940.1	conf_class=L	product=Unknown protein
7_4470413_alone	7	4469707	4471119	4468449	4470150	ID=Medtr7g017390.1	Parent=Medtr7g017390	Name=Medtr7g017390.1	conf_class=L	product=Unknown protein
7_4865636_alone	7	4864930	4866342	4859795	4866101	ID=Medtr7g020800.1	Parent=Medtr7g020800	Name=Medtr7g020800.1	conf_class=E	product=Protein YIF1B-B
7_5380510_alone	7	5379804	5381216	5380749	5381451	ID=Medtr7g021910.1	Parent=Medtr7g021910	Name=Medtr7g021910.1	conf_class=E	product=Probably inactive leucine-rich repeat receptor-like protein kinase
7_5380510_alone	7	5379804	5381216	5376805	5380277	ID=Medtr7g021900.1	Parent=Medtr7g021900	Name=Medtr7g021900.1	conf_class=F	product=Unknown protein
7_5565219_alone	7	5564513	5565925	5559111	5568043	ID=Medtr7g022310.1	Parent=Medtr7g022310	Name=Medtr7g022310.1	conf_class=E	product=Sphingosine-1-phosphate lyase
7_5735753_alone	7	5735047	5736459	5733247	5735111	ID=Medtr7g022730.1	Parent=Medtr7g022730	Name=Medtr7g022730.1	conf_class=E	product=Unknown protein
7_6169392_alone	7	6168686	6170098	6169649	6169973	ID=Medtr7g023700.1	Parent=Medtr7g023700	Name=Medtr7g023700.1	conf_class=L	product=Unknown protein
7_643849_alone	7	643143	644555	640355	644142	ID=Medtr7g005970.1	Parent=Medtr7g005970	Name=Medtr7g005970.1	conf_class=H	product=High mobility group family
7_6624489_alone	7	6623783	6625195	6621094	6624098	ID=Medtr7g024730.1	Parent=Medtr7g024730	Name=Medtr7g024730.1	conf_class=E	product=Unknown protein
7_6638533_alone	7	6637827	6639239	6636052	6639297	ID=Medtr7g024760.1	Parent=Medtr7g024760	Name=Medtr7g024760.1	conf_class=H	product=Acetyltransferase
7_6675627_alone	7	6674921	6676333	6670395	6677676	ID=Medtr7g024860.1	Parent=Medtr7g024860	Name=Medtr7g024860.1	conf_class=E	product=Transcription initiation factor TFIID subunit
7_6721219_alone	7	6720513	6721925	6718039	6720977	ID=Medtr7g024940.1	Parent=Medtr7g024940	Name=Medtr7g024940.1	conf_class=H	product=Unknown protein
7_6722701_alone	7	6721995	6723407	6723325	6724059	ID=Medtr7g024950.1	Parent=Medtr7g024950	Name=Medtr7g024950.1	conf_class=H	product=Unknown protein
7_678651_alone	7	677945	679357	678680	686289	ID=Medtr7g006030.1	Parent=Medtr7g006030	Name=Medtr7g006030.1	conf_class=E	product=Casein kinase I isoform alpha
7_6791313_alone	7	6790607	6792019	6790024	6793699	ID=Medtr7g025140.1	Parent=Medtr7g025140	Name=Medtr7g025140.1	conf_class=H	product=Unknown protein
7_719317_alone	7	718611	720023	719198	722968	ID=Medtr7g006080.1	Parent=Medtr7g006080	Name=Medtr7g006080.1	conf_class=F	product=Solute carrier family 35 member F1
7_7915533_alone	7	7914827	7916239	7913690	7915052	ID=Medtr7g027670.1	Parent=Medtr7g027670	Name=Medtr7g027670.1	conf_class=H	product=Homeobox-leucine zipper protein HDG1
7_861376_alone	7	860670	862082	859085	863054	ID=Medtr7g006340.1	Parent=Medtr7g006340	Name=Medtr7g006340.1	conf_class=F	product=Vesicle transport protein GOT1B
7_9648500_alone	7	9647794	9649206	9643670	9654881	ID=Medtr7g032890.1	Parent=Medtr7g032890	Name=Medtr7g032890.1	conf_class=E	product=Transcription factor GTE6
7_969458_alone	7	968752	970164	968008	969373	ID=Medtr7g006600.1	Parent=Medtr7g006600	Name=Medtr7g006600.1	conf_class=I	product=Unknown protein
8_10272514_alone	8	10271808	10273220	10270414	10273065	ID=Medtr8g041100.1	Parent=Medtr8g041100	Name=Medtr8g041100.1	conf_class=H	product=LRR receptor-like serine/threonine-protein kinase GSO1
8_10391194_alone	8	10390488	10391900	10391408	10394673	ID=Medtr8g041410.1	Parent=Medtr8g041410	Name=Medtr8g041410.1	conf_class=F	product=Cysteine proteinase inhibitor
8_12443871_alone	8	12443165	12444577	12442965	12443283	ID=Medtr8g051520.1	Parent=Medtr8g051520	Name=Medtr8g051520.1	conf_class=L	product=Unknown protein
8_12443871_alone	8	12443165	12444577	12443848	12444854	ID=Medtr8g051530.1	Parent=Medtr8g051530	Name=Medtr8g051530.1	conf_class=H	product=Unknown protein
8_13986054_alone	8	13985348	13986760	13985363	13985793	ID=Medtr8g058070.1	Parent=Medtr8g058070	Name=Medtr8g058070.1	conf_class=H	product=Unknown protein
8_14898651_alone	8	14897945	14899357	14898906	14899615	ID=Medtr8g060710.1	Parent=Medtr8g060710	Name=Medtr8g060710.1	conf_class=I	product=Unknown protein
8_14898651_alone	8	14897945	14899357	14891386	14898334	ID=Medtr8g060700.1	Parent=Medtr8g060700	Name=Medtr8g060700.1	conf_class=E	product=Unknown protein
8_14899900_alone	8	14899194	14900606	14898906	14899615	ID=Medtr8g060710.1	Parent=Medtr8g060710	Name=Medtr8g060710.1	conf_class=I	product=Unknown protein
8_14899900_alone	8	14899194	14900606	14899981	14901359	ID=Medtr8g060720.1	Parent=Medtr8g060720	Name=Medtr8g060720.1	conf_class=I	product=Unknown protein
8_14907011_alone	8	14906305	14907717	14905925	14907083	ID=Medtr8g060730.1	Parent=Medtr8g060730	Name=Medtr8g060730.1	conf_class=H	product=F-box/LRR-repeat protein
8_15097565_alone	8	15096859	15098271	15098133	15117841	ID=Medtr8g061280.1	Parent=Medtr8g061280	Name=Medtr8g061280.1	conf_class=E	product=26S proteasome non-ATPase regulatory subunit
8_15503105_alone	8	15502399	15503811	15503784	15505726	ID=Medtr8g062300.1	Parent=Medtr8g062300	Name=Medtr8g062300.1	conf_class=H	product=F-box family-3
8_15977290_alone	8	15976584	15977996	15974303	15978314	ID=Medtr8g063330.1	Parent=Medtr8g063330	Name=Medtr8g063330.1	conf_class=H	product=F-box/kelch-repeat protein
8_16805559_alone	8	16804853	16806265	16801665	16807251	ID=Medtr8g066790.1	Parent=Medtr8g066790	Name=Medtr8g066790.1	conf_class=H	product=Unknown protein
8_17183689_alone	8	17182983	17184395	17181184	17186848	ID=Medtr8g067420.1	Parent=Medtr8g067420	Name=Medtr8g067420.1	conf_class=E	product=tRNA-dihydrouridine synthase 2-like protein
8_17187139_alone	8	17186433	17187845	17181184	17186848	ID=Medtr8g067420.1	Parent=Medtr8g067420	Name=Medtr8g067420.1	conf_class=E	product=tRNA-dihydrouridine synthase 2-like protein
8_1775366_alone	8	1774660	1776072	1775771	1782044	ID=Medtr8g011330.1	Parent=Medtr8g011330	Name=Medtr8g011330.1	conf_class=E	product=Unknown protein
8_17803247_alone	8	17802541	17803953	17799443	17803408	ID=Medtr8g068930.1	Parent=Medtr8g068930	Name=Medtr8g068930.1	conf_class=L	product=Unknown protein
8_18338551_alone	8	18337845	18339257	18337439	18339214	ID=Medtr8g070550.1	Parent=Medtr8g070550	Name=Medtr8g070550.1	conf_class=H	product=Unknown protein
8_1858200_alone	8	1857494	1858906	1855522	1861154	ID=Medtr8g011460.1	Parent=Medtr8g011460	Name=Medtr8g011460.1	conf_class=E	product=Fimbrin
8_18826362_alone	8	18825656	18827068	18823872	18825911	ID=Medtr8g072090.1	Parent=Medtr8g072090	Name=Medtr8g072090.1	conf_class=H	product=Unknown protein
8_19195675_alone	8	19194969	19196381	19196299	19208552	ID=Medtr8g072890.1	Parent=Medtr8g072890	Name=Medtr8g072890.1	conf_class=E	product=Structural maintenance of chromosomes protein
8_19240171_alone	8	19239465	19240877	19240645	19241997	ID=Medtr8g072990.1	Parent=Medtr8g072990	Name=Medtr8g072990.1	conf_class=H	product=DIV1B protein
8_19450673_alone	8	19449967	19451379	19451217	19451495	ID=Medtr8g073390.1	Parent=Medtr8g073390	Name=Medtr8g073390.1	conf_class=H	product=Unknown protein
8_19450673_alone	8	19449967	19451379	19449670	19449977	ID=Medtr8g073380.1	Parent=Medtr8g073380	Name=Medtr8g073380.1	conf_class=L	product=Unknown protein
8_19571499_alone	8	19570793	19572205	19570972	19571676	ID=Medtr8g073550.1	Parent=Medtr8g073550	Name=Medtr8g073550.1	conf_class=H	product=F-box family protein
8_19575718_alone	8	19575012	19576424	19572211	19576370	ID=Medtr8g073560.1	Parent=Medtr8g073560	Name=Medtr8g073560.1	conf_class=E	product=Serine/threonine protein kinase BIK1
8_19583751_alone	8	19583045	19584457	19584113	19586378	ID=Medtr8g073580.1	Parent=Medtr8g073580	Name=Medtr8g073580.1	conf_class=F	product=Heterogeneous nuclear ribonucleoprotein F
8_19586970_alone	8	19586264	19587676	19584113	19586378	ID=Medtr8g073580.1	Parent=Medtr8g073580	Name=Medtr8g073580.1	conf_class=F	product=Heterogeneous nuclear ribonucleoprotein F
8_19598041_alone	8	19597335	19598747	19590594	19597647	ID=Medtr8g073600.1	Parent=Medtr8g073600	Name=Medtr8g073600.1	conf_class=I	product=Unknown protein
8_19625169_alone	8	19624463	19625875	19624697	19627279	ID=Medtr8g073700.1	Parent=Medtr8g073700	Name=Medtr8g073700.1	conf_class=H	product=Protein kinase APK1B
8_19707398_alone	8	19706692	19708104	19704888	19710702	ID=Medtr8g073910.1	Parent=Medtr8g073910	Name=Medtr8g073910.1	conf_class=H	product=Ubiquilin
8_19724390_alone	8	19723684	19725096	19719691	19725123	ID=Medtr8g073920.1	Parent=Medtr8g073920	Name=Medtr8g073920.1	conf_class=F	product=Ubiquilin-1
8_19724390_alone	8	19723684	19725096	19720979	19725123	ID=Medtr8g073920.2	Parent=Medtr8g073920	Name=Medtr8g073920.2	conf_class=E	product=Ubiquilin-1
8_19784550_alone	8	19783844	19785256	19784795	19787416	ID=Medtr8g074050.1	Parent=Medtr8g074050	Name=Medtr8g074050.1	conf_class=E	product=Leucoanthocyanidin dioxygenase
8_19791357_alone	8	19790651	19792063	19790831	19796480	ID=Medtr8g074070.1	Parent=Medtr8g074070	Name=Medtr8g074070.1	conf_class=F	product=Flavonol synthase/flavanone 3-hydroxylase
8_19844547_alone	8	19843841	19845253	19845074	19847052	ID=Medtr8g074210.1	Parent=Medtr8g074210	Name=Medtr8g074210.1	conf_class=H	product=Adipocyte plasma membrane-associated protein
8_19909456_alone	8	19908750	19910162	19907150	19909681	ID=Medtr8g074350.1	Parent=Medtr8g074350	Name=Medtr8g074350.1	conf_class=F	product=Endochitinase
8_19921795_alone	8	19921089	19922501	19921614	19922407	ID=Medtr8g074390.1	Parent=Medtr8g074390	Name=Medtr8g074390.1	conf_class=I	product=Unknown protein
8_19922860_alone	8	19922154	19923566	19921614	19922407	ID=Medtr8g074390.1	Parent=Medtr8g074390	Name=Medtr8g074390.1	conf_class=I	product=Unknown protein
8_20039676_alone	8	20038970	20040382	20038715	20039017	ID=Medtr8g074680.1	Parent=Medtr8g074680	Name=Medtr8g074680.1	conf_class=L	product=Unknown protein
8_20111043_alone	8	20110337	20111749	20110023	20111452	ID=Medtr8g074870.1	Parent=Medtr8g074870	Name=Medtr8g074870.1	conf_class=H	product=Prolyl 4-hydroxylase alpha-2 subunit
8_20541868_alone	8	20541162	20542574	20540921	20541817	ID=Medtr8g075850.1	Parent=Medtr8g075850	Name=Medtr8g075850.1	conf_class=H	product=Unknown protein
8_20643327_alone	8	20642621	20644033	20641401	20643157	ID=Medtr8g076050.1	Parent=Medtr8g076050	Name=Medtr8g076050.1	conf_class=H	product=Mechanosensitive ion channel domain-containing protein / MS ion channel domain-containing protein
8_20662104_alone	8	20661398	20662810	20657326	20671223	ID=Medtr8g076080.1	Parent=Medtr8g076080	Name=Medtr8g076080.1	conf_class=E	product=Zinc finger CCCH domain-containing protein
8_2072611_alone	8	2071905	2073317	2071027	2074176	ID=Medtr8g011890.1	Parent=Medtr8g011890	Name=Medtr8g011890.1	conf_class=F	product=DNA-directed RNA polymerase II subunit RPB4
8_2072611_alone	8	2071905	2073317	2071027	2073182	ID=Medtr8g011890.2	Parent=Medtr8g011890	Name=Medtr8g011890.2	conf_class=F	product=DNA-directed RNA polymerase II subunit RPB4
8_21108048_alone	8	21107342	21108754	21099730	21107411	ID=Medtr8g076760.1	Parent=Medtr8g076760	Name=Medtr8g076760.1	conf_class=E	product=Mitochondrial folate transporter/carrier
8_21144711_alone	8	21144005	21145417	21142552	21144953	ID=Medtr8g076830.1	Parent=Medtr8g076830	Name=Medtr8g076830.1	conf_class=F	product=40S ribosomal protein S11
8_2118456_alone	8	2117750	2119162	2117433	2118191	ID=Medtr8g011980.1	Parent=Medtr8g011980	Name=Medtr8g011980.1	conf_class=L	product=Unknown protein
8_21479926_alone	8	21479220	21480632	21476518	21483580	ID=Medtr8g077540.1	Parent=Medtr8g077540	Name=Medtr8g077540.1	conf_class=F	product=ADP-ribosylation factor
8_21486135_alone	8	21485429	21486841	21486011	21486368	ID=Medtr8g077550.1	Parent=Medtr8g077550	Name=Medtr8g077550.1	conf_class=L	product=Unknown protein
8_21889856_alone	8	21889150	21890562	21887761	21889586	ID=Medtr8g078350.1	Parent=Medtr8g078350	Name=Medtr8g078350.1	conf_class=H	product=Major pollen allergen-like protein
8_22405664_alone	8	22404958	22406370	22404645	22405331	ID=Medtr8g079580.1	Parent=Medtr8g079580	Name=Medtr8g079580.1	conf_class=H	product=LOB domain-containing protein
8_26211377_alone	8	26210671	26212083	26210248	26213069	ID=Medtr8g092400.1	Parent=Medtr8g092400	Name=Medtr8g092400.1	conf_class=L	product=Unknown protein
8_27529371_alone	8	27528665	27530077	27526457	27529059	ID=Medtr8g095040.1	Parent=Medtr8g095040	Name=Medtr8g095040.1	conf_class=H	product=Ammonium transporter 3 member
8_27544319_alone	8	27543613	27545025	27542511	27552814	ID=Medtr8g095060.1	Parent=Medtr8g095060	Name=Medtr8g095060.1	conf_class=E	product=Magnesium transporter NIPA2
8_27544351_alone	8	27543645	27545057	27542511	27552814	ID=Medtr8g095060.1	Parent=Medtr8g095060	Name=Medtr8g095060.1	conf_class=E	product=Magnesium transporter NIPA2
8_27554060_alone	8	27553354	27554766	27553681	27554539	ID=Medtr8g095070.1	Parent=Medtr8g095070	Name=Medtr8g095070.1	conf_class=H	product=Otubain
8_27580631_alone	8	27579925	27581337	27577224	27580013	ID=Medtr8g095110.1	Parent=Medtr8g095110	Name=Medtr8g095110.1	conf_class=E	product=MAC/Perforin domain containing protein
8_29885183_alone	8	29884477	29885889	29881671	29885787	ID=Medtr8g102490.1	Parent=Medtr8g102490	Name=Medtr8g102490.1	conf_class=H	product=Ceramide glucosyltransferase
8_29932797_alone	8	29932091	29933503	29933441	29937331	ID=Medtr8g102580.1	Parent=Medtr8g102580	Name=Medtr8g102580.1	conf_class=E	product=E3 ubiquitin-protein ligase UHRF1
8_3005872_alone	8	3005166	3006578	3003200	3006411	ID=Medtr8g014260.1	Parent=Medtr8g014260	Name=Medtr8g014260.1	conf_class=H	product=F-box/FBD/LRR-repeat protein
8_31147530_alone	8	31146824	31148236	31145840	31150520	ID=Medtr8g105120.1	Parent=Medtr8g105120	Name=Medtr8g105120.1	conf_class=E	product=Protein XAP5 CIRCADIAN TIMEKEEPER
8_31224600_alone	8	31223894	31225306	31217593	31226091	ID=Medtr8g105270.1	Parent=Medtr8g105270	Name=Medtr8g105270.1	conf_class=E	product=Protein VAC14 homolog
8_31256672_alone	8	31255966	31257378	31255766	31259795	ID=Medtr8g105330.1	Parent=Medtr8g105330	Name=Medtr8g105330.1	conf_class=F	product=E3 ubiquitin-protein ligase
8_3247858_alone	8	3247152	3248564	3244048	3249148	ID=Medtr8g014690.1	Parent=Medtr8g014690	Name=Medtr8g014690.1	conf_class=E	product=Receptor-like protein kinase
8_3247940_alone	8	3247234	3248646	3244048	3249148	ID=Medtr8g014690.1	Parent=Medtr8g014690	Name=Medtr8g014690.1	conf_class=E	product=Receptor-like protein kinase
8_3247942_alone	8	3247236	3248648	3244048	3249148	ID=Medtr8g014690.1	Parent=Medtr8g014690	Name=Medtr8g014690.1	conf_class=E	product=Receptor-like protein kinase
8_3249853_alone	8	3249147	3250559	3244048	3249148	ID=Medtr8g014690.1	Parent=Medtr8g014690	Name=Medtr8g014690.1	conf_class=E	product=Receptor-like protein kinase
8_3268363_alone	8	3267657	3269069	3266186	3269809	ID=Medtr8g014730.1	Parent=Medtr8g014730	Name=Medtr8g014730.1	conf_class=H	product=Stress-induced receptor-like kinase
8_3268371_alone	8	3267665	3269077	3266186	3269809	ID=Medtr8g014730.1	Parent=Medtr8g014730	Name=Medtr8g014730.1	conf_class=H	product=Stress-induced receptor-like kinase
8_4126929_alone	8	4126223	4127635	4126311	4128210	ID=Medtr8g018370.1	Parent=Medtr8g018370	Name=Medtr8g018370.1	conf_class=H	product=Eukaryotic initiation factor 4A
8_4138076_alone	8	4137370	4138782	4134508	4138876	ID=Medtr8g018400.1	Parent=Medtr8g018400	Name=Medtr8g018400.1	conf_class=F	product=Eukaryotic initiation factor 4A
8_4175936_alone	8	4175230	4176642	4174613	4177217	ID=Medtr8g018460.1	Parent=Medtr8g018460	Name=Medtr8g018460.1	conf_class=E	product=Lipoxygenase
8_5670794_alone	8	5670088	5671500	5669746	5670435	ID=Medtr8g022580.1	Parent=Medtr8g022580	Name=Medtr8g022580.1	conf_class=L	product=Unknown protein
8_5705725_alone	8	5705019	5706431	5705142	5705739	ID=Medtr8g022670.1	Parent=Medtr8g022670	Name=Medtr8g022670.1	conf_class=I	product=Unknown protein
8_5706297_alone	8	5705591	5707003	5705142	5705739	ID=Medtr8g022670.1	Parent=Medtr8g022670	Name=Medtr8g022670.1	conf_class=I	product=Unknown protein
8_5822020_alone	8	5821314	5822726	5821730	5821918	ID=Medtr8g022910.1	Parent=Medtr8g022910	Name=Medtr8g022910.1	conf_class=H	product=Unknown protein
8_5843201_alone	8	5842495	5843907	5842946	5852279	ID=Medtr8g022980.1	Parent=Medtr8g022980	Name=Medtr8g022980.1	conf_class=E	product=Fiber protein Fb21
8_5850179_alone	8	5849473	5850885	5842946	5852279	ID=Medtr8g022980.1	Parent=Medtr8g022980	Name=Medtr8g022980.1	conf_class=E	product=Fiber protein Fb21
8_5852477_alone	8	5851771	5853183	5842946	5852279	ID=Medtr8g022980.1	Parent=Medtr8g022980	Name=Medtr8g022980.1	conf_class=E	product=Fiber protein Fb21
8_8455667_alone	8	8454961	8456373	8456337	8456762	ID=Medtr8g036910.1	Parent=Medtr8g036910	Name=Medtr8g036910.1	conf_class=L	product=Unknown protein
8_9033223_alone	8	9032517	9033929	9033405	9046445	ID=Medtr8g038550.1	Parent=Medtr8g038550	Name=Medtr8g038550.1	conf_class=E	product=Flowering time control protein FY
8_9666517_alone	8	9665811	9667223	9666376	9667045	ID=Medtr8g039550.1	Parent=Medtr8g039550	Name=Medtr8g039550.1	conf_class=L	product=Unknown protein
8_9666517_alone	8	9665811	9667223	9662203	9666209	ID=Medtr8g039540.1	Parent=Medtr8g039540	Name=Medtr8g039540.1	conf_class=F	product=Aspartic proteinase nepenthesin-1
8_9666538_alone	8	9665832	9667244	9666376	9667045	ID=Medtr8g039550.1	Parent=Medtr8g039550	Name=Medtr8g039550.1	conf_class=L	product=Unknown protein
8_9666538_alone	8	9665832	9667244	9662203	9666209	ID=Medtr8g039540.1	Parent=Medtr8g039540	Name=Medtr8g039540.1	conf_class=F	product=Aspartic proteinase nepenthesin-1
8_9666584_alone	8	9665878	9667290	9666376	9667045	ID=Medtr8g039550.1	Parent=Medtr8g039550	Name=Medtr8g039550.1	conf_class=L	product=Unknown protein
8_9666584_alone	8	9665878	9667290	9662203	9666209	ID=Medtr8g039540.1	Parent=Medtr8g039540	Name=Medtr8g039540.1	conf_class=F	product=Aspartic proteinase nepenthesin-1
8_9805169_alone	8	9804463	9805875	9804105	9806875	ID=Medtr8g039930.1	Parent=Medtr8g039930	Name=Medtr8g039930.1	conf_class=E	product=Resistance protein
